# Supplementary material for: In-depth analysis of the chicken egg white proteome using an LTQ Orbitrap Velos
Source: Proteome Sci. 2011 Feb 7;9:7. doi: 10.1186/1477-5956-9-7 (PMC3041730; doi:10.1186/1477-5956-9-7)
Supplement: Additional file 3 — Protein data. Xls-file containing MaxQuant output data such as protein scores, number of peptides, Uniprot and Refseq accession codes, and sequence coverage. [file 1477-5956-9-7-S3.XLS]

## Sheet: proteinGroups
Protein Ids	Peptide Counts (all)	Peptide Counts (razor+unique)	Peptide Counts (unique)		Protein Descriptions	Uniprot	REFSEQ	Proteins	Peptides (seq)	Peptides (seq/mod)	Razor Peptides (seq)	Razor Peptides (seq/mod)	Unique Peptides (seq)	Unique Peptides (seq/mod)	Sequence Coverage [%]	Unique + Razor Sequence Coverage [%]	Unique Sequence Coverage [%]	Mol. Weight [kDa]	Sequence Length	PEP	Intensity
IPI00655503;CON__P60712;IPI00572084;IPI00820892;IPI00811966;IPI00594778;IPI00883255;IPI00884841;IPI00822131;IPI00657626	15;15;13;13;5;4;3;3;3;2	1;1;0;0;0;0;0;0;0;0	1;1;0;0;0;0;0;0;0;0		Actin, cytoplasmic 1;P60712 SWISS-PROT:P60712 (Bos taurus) Actin, cytoplasmic 1;Actin, cytoplasmic type 5;42 kDa protein	P60712;P60706;Q5ZLX9;P53478	NP_990849;NP_001007825	10	15	18	1	1	1	1	59.7	4.5	4.5	41.736	375	6.7002e-120	86462
IPI00570607;IPI00819130	2;2	2;2	2;2		Hypoxia up-regulated protein 1;111 kDa protein	Q5ZLK7	NP_001006588	2	2	2	2	2	2	2	2.5	2.5	2.5	112.32	1002	7.5842e-06	298030
IPI00570697;IPI00818683	3;3	3;3	3;3		Histidine ammonia-lyase;71 kDa protein	Q802A0	NP_989735	2	3	3	3	3	3	3	6.3	6.3	6.3	73.149	662	5.8681e-09	1138200
IPI00570770;IPI00582997	6;1	6;1	5;1		Endoplasmin	P08110;B5AAV6;Q90WA6	NP_989620	2	6	6	6	6	5	5	8.8	8.8	7.3	91.554	795	2.1467e-37	2832300
IPI00591422;IPI00571469;IPI00813408	2;2;1	2;2;1	2;2;1		Isoform 1 of F-actin-capping protein subunit beta isoforms 1 and 2;Isoform 2 of F-actin-capping protein subunit beta isoforms 1 and 2;similar to capping protein, beta3, partial	P14315-1;P14315;P14315-2	NP_990768;XP_001236342	3	2	2	2	2	2	2	8.7	8.7	8.7	31.364	277	9.9241e-07	1267000
IPI00573643;IPI00571478;IPI00820847	1;1;1	1;1;1	1;1;1		hypothetical protein;Ras-related protein Rab-6A;21 kDa protein	Q1KME6	XP_420156;NP_001038105	3	1	1	1	1	1	1	10.5	10.5	10.5	23.874	209	1.1427e-08	890040
IPI00571581	19	19	19		Sulfhydryl oxidase 1	Q8JGM4	NP_989456	1	19	22	19	22	19	22	37.7	37.7	37.7	83.078	743	0	641660000
IPI00820598;IPI00571613;IPI00810914	2;2;2	2;2;2	2;2;2		26 kDa protein;hypothetical protein;26 kDa protein		XP_416736	3	2	2	2	2	2	2	9.3	9.3	9.3	26.226	236	2.6635e-07	504100
IPI00572165;IPI00583714;IPI00576130;IPI00597479;IPI00822642;IPI00601453;IPI00597357;IPI00818993;IPI00591959	4;2;2;2;2;1;1;1;1	4;2;2;2;2;1;1;1;1	4;2;2;2;2;1;1;1;1		Myosin-9;Nonmuscle myosin heavy chain;Nonmuscle myosin heavy chain;Nonmuscle myosin heavy chain;Nonmuscle myosin heavy chain	P14105;Q789A4;Q02015;Q789A5;Q789A6	NP_990808;NP_990805	9	4	4	4	4	4	4	3.1	3.1	3.1	226.5	1959	3.0538e-11	1358700
IPI00572461;IPI00597432;IPI00588764;IPI00813541;IPI00598946;IPI00603267	8;5;5;4;2;2	8;5;5;4;2;2	8;5;5;4;2;2		Alpha-actinin-4;Isoform 1 of Alpha-actinin-1;Isoform 2 of Alpha-actinin-1;hypothetical protein, partial	Q90734;Q9PS32;P05094-1;P05094;P05094-2;Q5ZIW4	NP_990457;NP_989458;XP_001233820	6	8	8	8	8	8	8	10.2	10.2	10.2	104.21	904	2.1533e-94	2625300
IPI00572470;IPI00679875	2;1	2;1	2;1		Annexin I;14 kDa protein	Q92108;Q6QAZ9	NP_996789	2	2	2	2	2	2	2	8.5	8.5	8.5	38.5	342	5.745e-13	3107700
IPI00572503	7	7	7		similar to mannosidase, alpha, class 2B, member 2		XP_420805	1	7	7	7	7	7	7	9.9	9.9	9.9	118.7	1046	2.9851e-68	4312700
IPI00572756	1	1	1		Ovocleidin-17	Q9PRS8		1	1	1	1	1	1	1	7	7	7	15.3	142	5.8331e-20	1641900
IPI00576977;IPI00819077;IPI00572919;IPI00598581;IPI00820706	5;5;5;5;2	5;5;5;5;2	5;5;5;5;2		12 kDa protein;12 kDa protein;Histone H4;Histone H4 type VIII	P62801;P70081	NP_001032932;NP_001032934;XP_001233009;XP_001233095;XP_001233180;XP_425458	5	5	5	5	5	5	5	46.8	46.8	46.8	12.306	111	2.675e-75	7812000
IPI00597264;IPI00573025;IPI00594663	3;3;1	3;3;1	3;3;1		hypothetical protein;15 kDa protein (PTN)	P32760	XP_416358	3	3	3	3	3	3	3	20.6	20.6	20.6	18.512	165	4.8722e-12	1822300
IPI00819496;IPI00573261	4;4	4;4	4;4		98 kDa protein;Putative uncharacterized protein	Q5ZJ70	NP_001026164	2	4	4	4	4	4	4	8.1	8.1	8.1	97.951	893	8.9159e-33	635830
IPI00573263;IPI00820606	1;1	1;1	1;1		similar to bullous pemphigoid antigen 1, 230/240kDa;620 kDa protein		XP_419901	2	1	1	1	1	1	1	0.1	0.1	0.1	882.61	7774	0.00041555	1101000
IPI00573327	2	2	2		Vitamin-D binding protein	Q9W6F5	NP_990213	1	2	3	2	3	2	3	6.6	6.6	6.6	53.686	484	5.8489e-19	3769700
IPI00573473	8	8	8		hypothetical protein, partial	Q90WR3	XP_417267	1	8	8	8	8	8	8	71.4	71.4	71.4	15.916	140	1.6503e-124	507150000
IPI00573727;IPI00820954	2;2	2;2	2;2		Putative uncharacterized protein;49 kDa protein	Q5ZHR1	NP_001006468	2	2	2	2	2	2	2	4.4	4.4	4.4	53.766	455	1.0756e-05	338320
IPI00573738;IPI00596108;IPI00589052	28;1;1	27;1;1	27;1;1		Ovalbumin-related protein Y	P01014	NP_001026172	3	28	40	27	38	27	38	66	66	66	43.772	388	0	83900000000
IPI00574055	7	7	7		Procollagen-lysine,2-oxoglutarate 5-dioxygenase 1	P24802	NP_001005618	1	7	8	7	8	7	8	13.3	13.3	13.3	84.317	730	6.7729e-24	10300000
IPI00682113;IPI00574064	3;3	3;3	3;3		58 kDa protein;Pyruvate kinase muscle isozyme	P00548	NP_990800	2	3	3	3	3	3	3	7.3	7.3	7.3	58.047	532	1.326e-27	3527000
IPI00574195	30	30	30		Serum albumin	P19121	NP_990592	1	30	43	30	43	30	43	56.7	56.7	56.7	69.918	615	0	324800000
IPI00574480;IPI00651224;IPI00680856	2;2;1	2;2;1	1;1;1		Histone H3.3;Histone H3;11 kDa protein	P84247;Q92068	NP_990627;NP_001026653	3	2	2	2	2	1	1	30.1	30.1	23.5	15.328	136	7.2886e-37	6547200
IPI00574658	4	4	4		Metalloproteinase inhibitor 3	P26652;Q7T190	NP_990818	1	4	4	4	4	4	4	24.1	24.1	24.1	24.504	212	2.7226e-62	8169500
IPI00574703	3	3	2		10 kDa protein			1	3	3	3	3	2	2	39.8	39.8	31.6	10.068	98	2.2527e-20	10130000
IPI00574804	6	6	6		Gallinacin-11	Q6IV20	NP_001001779	1	6	6	6	6	6	6	51.9	51.9	51.9	11.65	104	2.3132e-183	93516000
IPI00574951;IPI00683787;IPI00812918	5;2;1	5;2;1	5;2;1		Semaphorin-3C	O42236	NP_989574	3	5	5	5	5	5	5	8.7	8.7	8.7	85.432	751	2.0162e-27	432440
IPI00575271	5	5	5		Protein disulfide-isomerase A3	Q8JG64	NP_989441	1	5	5	5	5	5	5	8.7	8.7	8.7	56.181	505	6.6294e-14	1092500
IPI00593455;IPI00575514	3;3	3;3	3;3		Cadherin-1;Protein	P08641	NP_001034347	2	3	3	3	3	3	3	3.7	3.7	3.7	97.782	887	2.8904e-10	21780000
IPI00575584;IPI00819710;IPI00586105	7;4;1	7;4;1	5;2;1		Alpha-enolase;Enolase (Fragment)	P51913;Q5ZIQ4	NP_990451	3	7	9	7	9	5	7	23.7	23.7	17.3	47.304	434	1.0546e-159	16629000
IPI00575767;IPI00818537;IPI00651612	4;2;2	4;2;2	4;2;2		Catalase;hypothetical protein, partial;Putative uncharacterized protein	Q5ZMM4;Q5ZL24	XP_001233111;NP_001026386	3	4	4	4	4	4	4	7.7	7.7	7.7	60.031	530	3.7277e-42	1341200
IPI00575808;IPI00822939	2;2	2;2	2;2		Putative uncharacterized protein;121 kDa protein	Q5F3V2	NP_001025711	2	2	2	2	2	2	2	3.3	3.3	3.3	121.13	1101	1.9719e-06	736240
IPI00575877;IPI00822490	2;2	2;2	2;2		contactin 1;Contactin-1	P14781	NP_001004381	2	2	2	2	2	2	2	2.2	2.2	2.2	122.24	1091	3.8907e-05	155420
IPI00575899;IPI00684128;IPI00683452	2;2;2	1;1;1	1;1;1		16 kDa protein;16 kDa protein;Histone H3.2	P84229	XP_001231209;XP_001232833;XP_001232932;XP_001233028;XP_416193	3	2	3	1	2	1	2	28.7	22.4	22.4	16.065	143	4.3686e-18	39619000
IPI00576073	2	2	2		hypothetical protein		XP_001232393	1	2	2	2	2	2	2	10.1	10.1	10.1	28.214	268	7.1715e-41	11999000
IPI00576279	1	1	1		Putative uncharacterized protein	Q5ZL92	NP_001026019	1	1	1	1	1	1	1	9.8	9.8	9.8	26.526	245	1.2946e-12	981140
IPI00576308	7	7	7		similar to carboxypeptidase D		XP_415836	1	7	7	7	7	7	7	6.9	6.9	6.9	150.77	1360	1.7823e-23	1131600
IPI00576601	2	2	2		Putative uncharacterized protein	Q5ZLB3	NP_001026424	1	2	2	2	2	2	2	7.1	7.1	7.1	38.166	368	1.1475e-05	211630
IPI00576782	5	5	5		Cystatin	P01038	NP_990831	1	5	7	5	7	5	7	52.5	52.5	52.5	15.287	139	3.1501e-73	866340000
IPI00576813	5	5	5		Putative uncharacterized protein	Q5ZJT3	NP_001026074	1	5	5	5	5	5	5	22.2	22.2	22.2	33.981	302	1.2479e-15	706660
IPI00685019;IPI00577021	3;3	3;3	3;3		24 kDa protein;Ig lambda chain C region	P20763		2	3	3	3	3	3	3	20	20	20	24.396	230	4.4368e-11	5034600
IPI00577039	2	2	2		Annexin A2	P17785	NP_990682	1	2	2	2	2	2	2	5.9	5.9	5.9	38.64	339	3.1863e-77	4433800
IPI00577274;IPI00814097	8;1	8;1	8;1		RGD-CAP	O42390	NP_990367	2	8	9	8	9	8	9	17.4	17.4	17.4	74.42	680	2.1089e-40	19575000
IPI00577371	3	3	3		hypothetical protein		XP_417207	1	3	3	3	3	3	3	9.2	9.2	9.2	59.406	532	8.1558e-25	1606500
IPI00577421	2	2	2		60 kDa heat shock protein, mitochondrial	Q5ZL72	NP_001012934	1	2	3	2	3	2	3	7.5	7.5	7.5	60.972	573	1.6304e-27	67792000
IPI00577639	2	2	2		hypothetical protein		XP_421063	1	2	3	2	3	2	3	23.7	23.7	23.7	9.7552	93	2.0419e-120	6300500
IPI00577739;IPI00587444;IPI00574963;IPI00583019	2;1;1;1	1;0;0;1	1;0;0;1		14-3-3 protein theta;14-3-3 protein gamma;Putative uncharacterized protein;Putative uncharacterized protein (Fragment)	Q5ZMD1;Q5F3W6;Q5ZKJ2;Q5ZM05	NP_001006415;NP_001026648;NP_001007840	4	2	3	1	1	1	1	9	4.9	4.9	27.782	245	1.8158e-29	61905
IPI00577839	1	1	1		similar to Phosphoribosyl pyrophosphate synthetase-associated protein 1		XP_415620	1	1	1	1	1	1	1	6	6	6	42.427	383	1.4241e-07	1942200
IPI00578012;IPI00821645;CON__Q2HJF0	91;90;1	5;5;0	5;5;0		78 kDa protein;105 kDa protein; ovotransferrin-related			3	91	119	5	5	5	5	80.2	8	8	77.802	703	0	12104000000
IPI00578016	18	18	18		Dickkopf-related protein 3	Q90839	NP_990456	1	18	23	18	23	18	23	56.3	56.3	56.3	39.208	350	0	358410000
IPI00578622;IPI00821633	2;2	2;2	2;2		Ovocalyxin-32;Ovocalyxin-32	Q90YI1;C7G541;C7G542;Q3MQ70;C7G540	NP_989865	2	2	3	2	3	2	3	9.5	9.5	9.5	30.634	275	2.4892e-60	9017900
IPI00578632;IPI00820116	5;4	5;4	4;4		14-3-3 protein zeta;24 kDa protein	Q5ZKC9;Q9PS11;Q9PS14	NP_001026514	2	5	6	5	6	4	4	23.3	23.3	19.2	27.775	245	6.4588e-150	7370400
IPI00820677;IPI00578917	7;7	7;7	7;7		60 kDa protein;Cochlin	O42163	NP_990268	2	7	8	7	8	7	8	15.8	15.8	15.8	59.668	549	3.4486e-25	8326000
IPI00579067;IPI00598268	1;1	1;1	1;1		106 kDa protein;26S proteasome non-ATPase regulatory subunit 1	Q5F418	NP_001012618	2	1	1	1	1	1	1	3	3	3	106.44	958	6.8104e-08	765990
IPI00579090;IPI00822777	4;4	3;3	3;3		Beta catenin;75 kDa protein	O42486	NP_990412	2	4	4	3	3	3	3	7.7	5.5	5.5	85.438	781	6.1217e-49	4904100
IPI00579092;IPI00820692	2;2	1;1	1;1		14-3-3 protein epsilon;29 kDa protein	Q5ZMT0	NP_001006219	2	2	3	1	1	1	1	15.7	11.8	11.8	29.174	255	7.4964e-31	723020
IPI00822110;IPI00579245;IPI00818995	5;5;4	5;5;4	5;5;4		105 kDa protein;102 kDa protein;similar to insulin-degrading enzyme		XP_421686	3	5	5	5	5	5	5	8.2	8.2	8.2	105.3	907	9.8744e-27	4718500
IPI00580059;IPI00812933;IPI00811329	2;2;1	2;2;1	2;2;1		Peroxiredoxin-1;similar to natural killer cell enhancing factor isoform 2;similar to natural killer cell enhancing factor isoform 3	P0CB50	XP_001233860;XP_422437;XP_001233873;XP_001233893	3	2	2	2	2	2	2	16.1	16.1	16.1	22.314	199	5.0467e-10	6282300
IPI00580166	5	5	5		Glutathione S-transferase 2	P20136	NP_990421	1	5	5	5	5	5	5	33.6	33.6	33.6	25.893	220	1.9974e-11	536210
IPI00683104;IPI00822332;IPI00822816;IPI00580239;IPI00588663;IPI00651485;IPI00813317;IPI00683848;IPI00821171;IPI00818348;IPI00821180;IPI00820729;IPI00820087	2;2;2;2;2;2;1;1;1;1;1;1;1	1;1;1;1;1;1;0;0;0;0;0;0;0	1;1;1;1;1;1;0;0;0;0;0;0;0		15 kDa protein;15 kDa protein;14 kDa protein;Histone H2A-III;Histone H2A-IV;Histone H2A.J;similar to histone 2A family member ZA, partial;Histone H2A (Fragment);11 kDa protein;Histone H2A (Fragment);10 kDa protein;Histone H2A (Fragment);7 kDa protein	P35062;P02263;Q92069;P70082;Q788R3;Q92064;Q788R4	NP_001072943;XP_001233117;XP_001233212;XP_416195;XP_425455;XP_425459;XP_425465;XP_425469;NP_001025924;XP_430420	13	2	2	1	1	1	1	20.6	14	14	14.588	136	1.3639e-06	1127600
IPI00580429	5	5	4		13 kDa protein			1	5	5	5	5	4	4	45.3	45.3	30.8	12.921	117	5.4847e-39	34022000
IPI00580509	5	5	5		Apovitellenin-1	P02659	NP_990814	1	5	6	5	6	5	6	51.9	51.9	51.9	11.966	106	2.1898e-244	77053000
IPI00580626;IPI00837495;IPI00591483;IPI00651165;IPI00811225	4;4;3;1;1	1;1;1;0;0	1;1;1;0;0		Tubulin beta-3 chain;50 kDa protein;Tubulin beta-7 chain	P09206;P09244	NP_001074329;NP_990646	5	4	4	1	1	1	1	12.6	2	2	49.86	445	5.3078e-26	343670
IPI00580765;IPI00589610	5;3	5;3	5;3		Apolipoprotein A-I;similar to Apolipoprotein A-I precursor (Apo-AI) (ApoA-I), partial	P08250	NP_990856;XP_423364	2	5	5	5	5	5	5	21.6	21.6	21.6	30.68	264	1.834e-65	1484300
IPI00580810	5	5	5		similar to tazarotene-induced gene 2		XP_418471	1	5	5	5	5	5	5	34	34	34	18.231	162	3.8094e-13	10602000
IPI00580968;IPI00818906	3;2	3;2	3;2		T-complex protein 1 subunit eta;59 kDa protein	Q5ZJK8	NP_001026712	2	3	4	3	4	3	4	7.4	7.4	7.4	60.348	553	1.7066e-13	2756300
IPI00580985	3	3	3		Calreticulin (Fragment)	Q6EE32		1	3	3	3	3	3	3	9.9	9.9	9.9	46.88	404	4.2885e-20	3060300
IPI00821431;IPI00819877;IPI00582323;IPI00820812;IPI00819364;IPI00581002;IPI00594278;IPI00821487;IPI00821587;IPI00822212;IPI00822633;IPI00955559	2;2;2;2;2;2;2;1;1;1;1;1	2;2;2;2;2;2;2;1;1;1;1;1	2;2;2;2;2;2;2;1;1;1;1;1		52 kDa protein;ubiquitin C;similar to ubiquitin precursor - chicken isoform 1;18 kDa protein;ribosomal protein S27a;Ubiquitin;Polyubiquitin (Fragment);18 kDa protein;Ubiquitin (Fragment);4 kDa protein;4 kDa protein;4 kDa protein	Q91021;P62973;Q9PST8;Q91022	NP_001072942;XP_001233377;XP_415105;NP_990284	12	2	2	2	2	2	2	32.7	32.7	32.7	51.704	459	5.7969e-72	58807000
IPI00581158	2	2	2		Complement C3	Q2MV09;Q90633	NP_990736	1	2	2	2	2	2	2	1.6	1.6	1.6	184.08	1652	9.2295e-35	384600
IPI00581163	2	2	2		similar to Carboxypeptidase E precursor		XP_420392	1	2	2	2	2	2	2	4.5	4.5	4.5	61.795	560	6.9003e-06	2128600
IPI00581368	2	2	2		Ovocleidin-116	Q9PUT1	NP_989900	1	2	2	2	2	2	2	5.1	5.1	5.1	76.97	743	5.7587e-05	276570
IPI00581527;IPI00823322;IPI00822159;IPI00581383;IPI00595803;IPI00818173;IPI00823146	2;2;1;1;1;1;1	2;2;1;1;1;1;1	2;2;1;1;1;1;1		Calmodulin;Calmodulin;18 kDa protein;calmodulin 1;Calmodulin, striated muscle;15 kDa protein;15 kDa protein	O93410;P62149;P05419;P02597	NP_990336;NP_001103834;NP_001075166	7	2	2	2	2	2	2	19.5	19.5	19.5	16.852	149	7.4976e-07	1203900
IPI00581589;IPI00585586;IPI00684336; previously IPI00595253	17;7;1	17;7;1	12;7;1		54 135 kDa protein; (similar to) PIT 54			3	17	23	17	23	12	15	24.9	24.9	16.4	135.42	1272	4.5231e-236	103000000
IPI00581952;IPI00572343;IPI00576859;IPI00597776;IPI00598461;IPI00601990;IPI00602216;IPI00579743;CON__Q3SX28;IPI00594493;IPI00600961;IPI00883137;IPI00574198;IPI00585334;IPI00822834;IPI00818221	2;1;1;1;1;1;1;1;1;1;1;1;1;1;1;1	2;1;1;1;1;1;1;1;1;1;1;1;1;1;1;1	2;1;1;1;1;1;1;1;1;1;1;1;1;1;1;1		Putative uncharacterized protein;Isoform 2 of Tropomyosin alpha-1 chain;Isoform 4 of Tropomyosin alpha-1 chain;Isoform 1 of Tropomyosin beta chain;Isoform 1 of Tropomyosin alpha-1 chain;Isoform 5 of Tropomyosin alpha-1 chain;Isoform 2 of Tropomyosin beta	Q5ZLJ7;Q90937;P04268-2;P04268;Q90739;P04268-4;Q90740;P19352-1;P19352;P04268-1;P04268-5;Q91968;P19352-2;Q8AWI4;Q3SX28;Q5KR48;Q05706;P04268-7;P19352-3;Q05705;Q9PSS9;P04268-6;Q91005	NP_990732;XP_001233425;NP_990777	16	2	2	2	2	2	2	7.7	7.7	7.7	28.761	248	1.7728e-05	113160
IPI00582091;IPI00818933;IPI00603309	6;5;4	4;3;2	4;3;2		Heat shock 70 kDa protein;71 kDa protein;Heat shock cognate 71 kDa protein	P08106;B3VHV2;B6EAX2;C0L3J6;C3VQ56;D2XQ48;Q7SX63;O73885	NP_001006686;NP_990334	3	6	6	4	4	4	4	19.1	14.8	14.8	69.75	634	1.3336e-40	7347300
IPI00582169;IPI00596848;IPI00821989;IPI00578082;IPI00579460;IPI00580021;IPI00576059	7;7;6;6;6;6;4	1;1;1;1;1;1;1	1;1;1;1;1;1;1		Actin, alpha skeletal muscle;Actin, alpha cardiac muscle 1;43 kDa protein;Actin, aortic smooth muscle;similar to Actin, alpha 2, smooth muscle, aorta isoform 2;Actin, gamma-enteric smooth muscle;similar to Actin, alpha 2, smooth muscle, aorta isoform 1	P68139;P68034;P08023;P63270	NP_001026234;NP_001072949;NP_001026400;XP_424279;NP_990503;XP_422898	7	7	8	1	1	1	1	21.5	4.2	4.2	42.051	377	5.2745e-83	804170
IPI00582281	5	5	5		similar to Beta-hexosaminidase beta chain precursor		XP_424791	1	5	5	5	5	5	5	16	16	16	66.668	586	2.1545e-15	11140000
IPI00582445;IPI00883234;IPI00596535;IPI00576730;IPI00883105; see also IPI00587380 (cytotactin)	28;25;25;23;23	1;0;0;0;0	1;0;0;0;0		Isoform 2 of Tenascin;Alternatively spliced tenascin 190, 200 and 230 kd variants;Isoform 3 of Tenascin;189 kDa protein;169 kDa protein	P10039-2;P10039;Q90996;Q90995;P10039-3;Q90994	XP_001234637	5	28	28	1	1	1	1	24.7	1.4	1.4	178.97	1626	0	719040
IPI00582452	3	3	3		Triosephosphate isomerase	P00940	NP_990782	1	3	3	3	3	3	3	11.7	11.7	11.7	26.62	248	1.0783e-61	3204200
IPI00582635	5	5	5		similar to aminopeptidase A		XP_426327	1	5	5	5	5	5	5	7.3	7.3	7.3	107.98	944	1.481e-15	1290400
IPI00680973;IPI00583269;IPI00599848;IPI00602067;IPI00682792;IPI00955245	4;4;4;4;3;3	4;4;4;4;3;3	4;4;4;4;3;3		Isoform 1 of Protein CEPU-1;CEPU-1;Isoform 2 of Protein CEPU-1;Neural secreted glycoprotein;38 kDa protein;35 kDa protein	Q90773-1;Q90773;O93242;Q9DGI5;Q90773-2;O57596	NP_990042	6	4	4	4	4	4	4	17.6	17.6	17.6	38.735	353	5.4149e-30	35425000
IPI00818415;IPI00583337	5;5	5;5	5;5		24 kDa protein;Peptidyl-prolyl cis-trans isomerase B	P24367	NP_990792	2	5	6	5	6	5	6	26.5	26.5	26.5	24.308	223	7.7104e-30	2662600
IPI00583347	1	1	1		similar to N-acetylglucosaminyltransferase V		XP_422131	1	1	1	1	1	1	1	1.6	1.6	1.6	84.412	741	5.2557e-07	98575
IPI00583368;IPI00818136	2;2	2;2	2;2		similar to Procollagen-lysine, 2-oxoglutarate 5-dioxygenase 2;83 kDa protein		XP_422695	2	2	2	2	2	2	2	2.9	2.9	2.9	102.49	902	3.1269e-07	502760
IPI00583507	4	4	4		Putative uncharacterized protein	Q5ZHM8	NP_001026195	1	4	4	4	4	4	4	29.6	29.6	29.6	32.057	294	3.5756e-27	1512000
IPI00583974	37	37	37		Ovalbumin	P01012	NP_990483	1	37	60	37	60	37	60	96.1	96.1	96.1	42.881	386	0	485150000000
IPI00583980	5	5	5		195 kDa protein			1	5	5	5	5	5	5	3.4	3.4	3.4	195.03	1750	2.6758e-17	1261000
IPI00822431;IPI00818650;IPI00593187;IPI00604087;IPI00584144;IPI00591038;IPI00600992;IPI00821816;IPI00818242;IPI00819043;IPI00579572;IPI00820338	3;3;3;3;3;2;2;2;2;2;1;1	3;3;3;3;3;2;2;2;2;2;1;1	3;3;3;3;3;2;2;2;2;2;1;1		15 kDa protein;14 kDa protein;Histone H2B 5;Histone H2B 1/2/3/4/6;Histone H2B 8;Histone H2B 7;similar to histone H2B;Histone H2B (Fragment);8 kDa protein;8 kDa protein	P0C1H4;P0C1H3;Q9PSW9;P0C1H5;Q90860	NP_001073189;NP_001073188;XP_001232871;XP_001232985;XP_001233227;XP_001233337;NP_001026652;XP_427116	12	3	4	3	4	3	4	27.8	27.8	27.8	14.694	133	2.8098e-09	2974700
IPI00584371;IPI00821507;IPI00601651	2;2;2	2;2;2	2;2;2		Proactivator polypeptide;58 kDa protein;Putative uncharacterized protein	O13035;Q5ZL62	NP_990142	3	2	2	2	2	2	2	4.1	4.1	4.1	57.601	518	1.9812e-05	205020
IPI00584670	2	2	2		similar to Chain , Prostatic Acid Phosphatase (E.C.3.1.3.2) Complexed With Tartaric Acid		XP_001235914	1	2	2	2	2	2	2	5.5	5.5	5.5	48.626	421	2.193e-05	2043900
IPI00584676	3	3	3		similar to Corticotropin-releasing factor-binding protein precursor		XP_424801	1	3	3	3	3	3	3	14.9	14.9	14.9	39.379	355	7.0913e-13	6311800
IPI00584841	7	7	7		Hep21 protein	Q8AV77	NP_989852	1	7	7	7	7	7	7	58.9	58.9	58.9	11.958	107	0	1435900000
IPI00584997	126	126	126		Ovomucin alpha-subunit	Q98UI9	NP_989992	1	126	152	126	152	126	152	64.9	64.9	64.9	233.55	2108	0	23210000000
IPI00585021;IPI00819928	30;17	30;17	29;16		similar to Ovalbumin-related protein Y;23 kDa protein	P01013	XP_418984	2	30	44	30	44	29	42	74	74	74	43.627	388	0	68380000000
IPI00812261;IPI00585276;IPI00600667;IPI00829373;IPI00953858;IPI00819524	3;3;2;2;2;2	2;2;1;1;1;1	1;1;0;0;0;0		similar to Ig alpha chain - chicken;13 kDa protein;similar to This CDS feature is included to show the translation of the corresponding V_region. Presently translation qualifiers on V_region features are illegal;VH1 protein (Fragment);VH1 protein (Fragmen	A2N886;A2N884;A2N889	XP_001235347;XP_427571	6	3	3	2	2	1	1	16.9	14	9.5	25.413	242	7.3711e-23	8875900
IPI00590686;IPI00585292;IPI00829374	2;2;2	2;2;2	1;1;1		Histone H2A.V;Histone H2A.Z;13 kDa protein	P02272;Q5ZMD6	NP_001026545	3	2	2	2	2	1	1	29.7	29.7	22.7	13.509	128	5.2115e-29	9833200
IPI00585604	3	3	3		189 kDa protein			1	3	3	3	3	3	3	1.9	1.9	1.9	188.81	1723	1.26e-07	126100
IPI00585627	4	4	4		similar to bactericidal/permeability-increasing protein-like 2		XP_001234743	1	4	4	4	4	4	4	15.5	15.5	15.5	49.301	444	5.1345e-17	9167700
IPI00585747	8	8	8		Elongation factor 2	Q90705;B4ZAD9	NP_990699	1	8	8	8	8	8	8	10.5	10.5	10.5	95.377	858	3.3429e-22	2569100
IPI00586516;IPI00684903	1;1	1;1	1;1		similar to human P5 isoform 2;Putative uncharacterized protein (Fragment)	Q5F472	XP_419952;XP_001231746	2	1	1	1	1	1	1	3.1	3.1	3.1	48.787	447	1.8021e-12	589380
IPI00586548; see also IPI00601120	13	13	2		Angiopoietin-like protein 3	B1B565	NP_001128594	1	13	14	13	14	2	2	34.5	34.5	5.8	53.478	464	1.8328e-91	140080000
IPI00586802;IPI00585183;IPI00823321	5;4;4	5;4;4	5;4;4		hypothetical protein;Valosin containing protein;89 kDa protein	Q5ZMU9	XP_428317;NP_001038129	3	5	5	5	5	5	5	13	13	13	60.367	546	1.9033e-19	3347000
IPI00587219	2	2	2		Lamin-A	P13648	NP_990618	1	2	3	2	3	2	3	3.8	3.8	3.8	73.164	657	5.4101e-19	2566000
IPI00587267	8	8	8		similar to SDF3		XP_001234865	1	8	8	8	8	8	8	24.7	24.7	24.7	47.081	421	9.1198e-100	16265000
IPI00587313;IPI00819348; see also IPI00681776	25;8	1;0	1;0		Ovoinhibitor	P10184;Q6XLT0	NP_001025783	2	25	35	1	2	1	2	59.5	3	3	51.919	472	0	1321700000
IPI00587380;IPI00883225; see also IPI00582445 (tenascin)	28;26	28;26	1;1		Cytotactin 200kD;199 kDa protein	P10039-1;P10039;Q90824		2	28	28	28	28	1	1	22.6	22.6	1.7	199.3	1810	0	56884000
IPI00587398;IPI00603888	4;1	4;1	4;1		Actin-related protein 3	Q90WD0	NP_989638	2	4	4	4	4	4	4	19.9	19.9	19.9	47.421	418	5.5032e-22	1095300
IPI00587452	8	8	8		similar to Oncoprotein induced transcript 1		XP_414407	1	8	8	8	8	8	8	44.2	44.2	44.2	25.154	226	1.552e-141	8657200
IPI00588294	16	16	16		similar to Transmembrane protease, serine 9		XP_425880	1	16	17	16	17	16	17	20	20	20	118.12	1100	9.9015e-90	31105000
IPI00588868	4	4	4		Eukaryotic initiation factor 4A-II	Q8JFP1;O13037	NP_989880	1	4	4	4	4	4	4	15.7	15.7	15.7	46.371	407	1.0611e-70	6950200
IPI00588908	3	3	3		similar to ovulatory protein-2		XP_417472	1	3	3	3	3	3	3	18.8	18.8	18.8	24.588	239	4.2494e-47	2739900
IPI00589224	1	1	1		similar to maspin		XP_418986	1	1	1	1	1	1	1	2.7	2.7	2.7	42.413	375	1.6072e-10	2999000000
IPI00589360;IPI00822052	9;9	9;9	9;9		glutathione peroxidase 3;22 kDa protein		NP_001156704	2	9	12	9	12	9	12	42.9	42.9	42.9	24.595	219	7.5202e-159	208680000
IPI00589382	10	10	10		hypothetical protein		XP_418835	1	10	11	10	11	10	11	26.8	26.8	26.8	60.613	534	1.5669e-36	30511000
IPI00589584;IPI00681909	3;2	3;2	3;2		Rab-GDP dissociation inhibitor;51 kDa protein	O93382	NP_990335	2	3	3	3	3	3	3	14.1	14.1	14.1	50.682	448	5.6574e-09	1846300
IPI00589613	2	1	1		Melanotransferrin/EOS47	Q92062	NP_990538	1	2	2	1	1	1	1	2.4	1.4	1.4	80.912	738	5.397e-07	41413
IPI00589747 (see also IPI00818180; 164kDa protein);IPI00812901;IPI00813726;IPI00812123	82;8;5;2;1	1;0;0;0;0	1;0;0;0;0		Ovostatin	P20740	NP_990557	5	82	104	1	1	1	1	56.4	2	2	166.35	1473	0	11615000
IPI00589837;IPI00814393	25;2	25;2	25;2		similar to autotaxin isoform 1 preproprotein		XP_418466	2	25	31	25	31	25	31	40.1	40.1	40.1	98.908	863	8.329e-274	112030000
IPI00589985;IPI00581988	5;3	5;3	5;3		Elongation factor 1-alpha 1;eukaryotic translation elongation factor 1 alpha 2	Q90835;Q5ZKM2	NP_989488;NP_001027570;XP_001233518	2	5	5	5	5	5	5	19	19	19	50.156	462	2.8623e-125	66243000
IPI00590040	6	6	6		Lymphocyte antigen 86	Q90890	NP_001004399	1	6	6	6	6	6	6	43.8	43.8	43.8	18.114	160	2.7358e-100	12634000
IPI00590085	2	2	2		hypothetical protein		XP_421304	1	2	2	2	2	2	2	3.4	3.4	3.4	75.885	673	1.4984e-09	741070
IPI00590239	2	2	2		40S ribosomal protein SA	P50890	XP_001235320;XP_418817	1	2	2	2	2	2	2	10.1	10.1	10.1	33.021	296	1.552e-06	287350
IPI00590301	4	4	4		voltage-dependent anion channel 1		NP_001029041	1	4	4	4	4	4	4	19.1	19.1	19.1	30.706	283	3.0178e-14	2918500
IPI00590375;IPI00818704	8;1	8;1	6;0		78 kDa glucose-regulated protein	Q90593	NP_990822	2	8	9	8	9	6	7	18.1	18.1	14	72.018	652	1.9427e-44	7251000
IPI00818621;IPI00591231	2;2	2;2	2;2		57 kDa protein;Putative uncharacterized protein	Q5F3E6	NP_001026570	2	2	2	2	2	2	2	6.3	6.3	6.3	56.705	505	2.1657e-06	424190
IPI00591299;IPI00786782	50;47	50;47	1;1		205 kDa protein;163 kDa protein; vitellogenin-2			2	50	55	50	55	1	1	33.8	33.8	0.5	205.15	1854	0	138150000
IPI00591488	8	8	8		Ig mu chain C region	P01875		1	8	12	8	12	8	12	24.4	24.4	24.4	48.173	446	4.0126e-149	596010000
IPI00820593;IPI00591552;IPI00596475;IPI00821615;IPI00818141	5;5;1;1;1	4;4;1;1;1	3;3;1;1;1		84 kDa protein;Heat shock cognate protein HSP 90-beta	Q04619	NP_996842	5	5	6	4	5	3	4	12.8	11.1	9.2	83.728	727	2.5123e-106	106040000
IPI00591842	2	2	2		similar to FAT tumor suppressor 1		XP_420680	1	2	2	2	2	2	2	0.5	0.5	0.5	508.45	4592	4.0492e-06	120380
IPI00591843	31	31	1		Vitellogenin-1	P87498	NP_001004408	1	31	32	31	32	1	2	21.6	21.6	0.6	210.63	1912	7.396e-238	37956000
IPI00591852	3	2	2		14-3-3 protein beta/alpha	Q5ZLQ6;Q9PS15;Q9PS17	NP_001006289	1	3	4	2	2	2	2	17.6	13.5	13.5	27.907	244	2.8836e-32	1087800
IPI00592330	2	2	2		Putative uncharacterized protein	Q5F497	NP_001025964	1	2	2	2	2	2	2	4.9	4.9	4.9	52.117	472	1.7471e-05	227100
IPI00592520	3	1	1		Gamma-enolase	O57391	NP_990207	1	3	3	1	1	1	1	13.4	6.9	6.9	47.308	434	9.1714e-16	265390
IPI00592552	5	5	5		Bone morphogenetic protein 1 (Fragment)	O57658		1	5	5	5	5	5	5	8	8	8	77.843	691	9.9355e-14	4106000
IPI00592949;IPI00820326	2;1	2;1	2;1		Proteasome subunit alpha type;24 kDa protein	Q5ZJX9	NP_001026578	2	2	2	2	2	2	2	10	10	10	26.447	241	5.4396e-11	199350
IPI00592950;IPI00597391;IPI00819786	4;4;4	4;4;4	1;1;1		Tubulin beta-1 chain;Tubulin beta-2 chain;50 kDa protein	P09203;P32882	NP_001004400	3	4	4	4	4	1	1	12.6	12.6	2	49.908	445	5.1572e-26	760410
IPI00593199	2	2	2		Beta-2-microglobulin	P21611;Q6L754;Q6L755;Q6L756;Q9I890		1	2	2	2	2	2	2	25.2	25.2	25.2	13.042	119	2.5194e-06	3210200
IPI00593450;IPI00818145;IPI00823069	2;2;2	2;2;2	2;2;2		hypothetical protein;173 kDa protein;174 kDa protein		XP_422579	3	2	2	2	2	2	2	1.7	1.7	1.7	174.15	1529	2.7055e-06	470980
IPI00593541;IPI00819648	7;5	7;5	7;5		Renin/prorenin receptor;Putative uncharacterized protein	Q1XIH7;Q5ZMF2	NP_001025972	2	7	7	7	7	7	7	28	28	28	39.408	354	1.4699e-21	2085500
IPI00593580	6	1	1		similar to deleted in malignant brain tumors 1		XP_424433	1	6	9	1	1	1	1	18.3	2.7	2.7	73.616	694	7.6703e-55	896570
IPI00593624	2	2	2		similar to Kazal-type serine proteinase inhibitor	P85000	XP_001233307	1	2	2	2	2	2	2	34.6	34.6	34.6	8.6822	81	2.1706e-40	1801400
IPI00593654	3	3	3		hypothetical protein		XP_422372	1	3	3	3	3	3	3	9.3	9.3	9.3	40.686	364	2.314e-09	2813300
IPI00593765	2	2	2		Putative uncharacterized protein	Q5ZL64		1	2	2	2	2	2	2	11	11	11	32.395	301	1.3558e-09	946160
IPI00593872;IPI00821540	2;1	2;1	2;1		proteasome alpha 2 subunit;Proteasome subunit alpha type	Q5ZHW5	NP_001012878	2	2	2	2	2	2	2	14.1	14.1	14.1	25.919	234	3.5884e-07	685930
IPI00594476	1	1	1		DnaJ homolog subfamily C member 3	Q5ZI13	NP_001008437	1	1	1	1	1	1	1	3.2	3.2	3.2	57.397	504	0.00016222	2252400
IPI00594512;IPI00822376	1;1	1;1	1;1		similar to UTP14, U3 small nucleolar ribonucleoprotein, homolog A;15 kDa protein		XP_420142	2	1	1	1	1	1	1	3	3	3	44.974	394	0.001829	44889000
IPI00594653;IPI00822919;IPI00811613	2;1;1	1;1;1	1;1;1		Glyceraldehyde-3-phosphate dehydrogenase;44 kDa protein;similar to glyceraldehyde 3-phosphate dehydrogenase, partial	P00356	NP_989636;XP_001235465	3	2	3	1	2	1	2	9.6	7.2	7.2	35.704	333	3.2622e-24	16073000
IPI00594673;IPI00818310;IPI00819914; see IPI00600069	10;10;10	10;10;10	4;4;4		21 kDa protein;Protein;20 kDa protein; microheterogeneity in exFABP?			3	10	14	10	14	4	4	38.6	38.6	14.1	20.602	184	0	604960000
IPI00594704	2	1	1		7 kDa protein			1	2	2	1	1	1	1	27.3	16.7	16.7	7.1768	66	4.1474e-13	170770
IPI00594746;IPI00821285;IPI00822569	8;6;3	8;6;3	8;6;3		Riboflavin-binding protein;Riboflavin binding protein (Fragment)	P02752;Q9PWK0	NP_990794	3	8	9	8	9	8	9	36.1	36.1	36.1	27.211	238	6.3629e-212	197080000
IPI00595270	5	5	5		Metalloproteinase inhibitor 2	O42146	NP_989629	1	5	5	5	5	5	5	17.7	17.7	17.7	24.313	220	1.4152e-35	2279900
IPI00820456;IPI00595705	3;3	3;3	3;3		16 kDa protein;Putative uncharacterized protein	Q5ZJS7	NP_001026374	2	3	3	3	3	3	3	34.2	34.2	34.2	16.277	149	4.8226e-12	528610
IPI00595826;IPI00822310;IPI00819712	15;15;15	15;15;15	15;15;15		Golgi apparatus protein 1;130 kDa protein;120 kDa protein	Q02391	NP_990827	3	15	18	15	18	15	18	19.2	19.2	19.2	129.71	1142	2.5e-213	34240000
IPI00595834	4	4	4		family with sequence similarity 3, member C		NP_001091115	1	4	6	4	6	4	6	23.8	23.8	23.8	24.81	227	3.0398e-68	5057700
IPI00595847;IPI00821199;IPI00814160	82;41;1	82;41;1	82;41;1		similar to MGC82112 protein;94 kDa protein		XP_416480	3	82	106	82	106	82	106	60.9	60.9	60.9	168.04	1500	0	13363000000
IPI00596061	10	10	10		Vitelline membrane outer layer protein 1	P41366	NP_001161233	1	10	10	10	10	10	10	56.8	56.8	56.8	20.234	183	1.9029e-287	162410000
IPI00596201	7	7	7		Olfactomedin-like protein 3	Q25C36	NP_001035107	1	7	7	7	7	7	7	24.2	24.2	24.2	44.846	392	2.6564e-29	15494000
IPI00596315	2	2	2		Guanine nucleotide-binding protein subunit beta-2-like 1	P63247	NP_001004378	1	2	2	2	2	2	2	6.9	6.9	6.9	35.076	317	3.5955e-06	436030
IPI00596586	3	2	2		Heat shock protein HSP 90-alpha	P11501	NP_001103255	1	3	3	2	2	2	2	7.7	5.8	5.8	84.058	728	1.11e-38	12039000
IPI00596673	6	6	6		Protein disulfide-isomerase	P09102	XP_420095	1	6	7	6	7	6	7	12.2	12.2	12.2	57.409	515	1.6015e-39	2918100
IPI00597023	2	2	2		hypothetical protein		XP_421328	1	2	2	2	2	2	2	5.1	5.1	5.1	49.261	431	7.6367e-06	352840
IPI00597100	1	1	1		hypothetical protein		XP_426352	1	1	1	1	1	1	1	1.7	1.7	1.7	48.363	420	1.3696e-16	51142000
IPI00597105	7	7	7		similar to METRNL protein		XP_415598	1	7	7	7	7	7	7	34.3	34.3	34.3	31.784	286	2.0314e-86	1699600
IPI00597109;IPI00883256;IPI00813916;IPI00595094	19;9;2;1	19;9;2;1	19;9;2;1		Aminopeptidase Ey	D2KKL5;O57579	NP_990192	4	19	21	19	21	19	21	26.7	26.7	26.7	108.67	967	2.7668e-139	36210000
IPI00597128	1	1	1		similar to UDP-N-acetyl-alpha-D-galactosamine:polypeptide N-acetylgalactosaminyltransferase 12		XP_419065	1	1	1	1	1	1	1	2.3	2.3	2.3	65.315	567	1.5318e-11	3701500
IPI00597129	19	19	19		Ovomucoid	P01005;B6V1G0;Q6LDY9;Q75PY2	NP_001106132	1	19	23	19	23	19	23	82.4	82.4	82.4	22.591	210	1.7549e-277	9665600000
IPI00597474;IPI00944390	1;1	1;1	1;1		similar to importin alpha Q2;53 kDa protein	C6KIB2	XP_417065	2	1	1	1	1	1	1	4.6	4.6	4.6	61.117	547	0.0018911	424070
IPI00597482;IPI00681228	53;39	53;39	53;39		similar to Ovomucin beta-subunit;Ovomucin beta-subunit (Fragment)	Q6L608	XP_426405	2	53	60	53	60	53	60	62.5	62.5	62.5	132.11	1182	0	423670000
IPI00597853	3	3	3		Proteasome subunit alpha type	Q5ZLI2	NP_001006491	1	3	3	3	3	3	3	15.7	15.7	15.7	28.481	255	1.9816e-08	696850
IPI00598054	3	3	3		immunoglobulin J polypeptide, linker protein for immunoglobulin alpha and mu polypeptides		NP_989594	1	3	3	3	3	3	3	24.7	24.7	24.7	17.946	158	9.9863e-18	3140600
IPI00598113;IPI00812196	8;2	8;2	8;2		Ovoglycoprotein	A7UEB0;Q8JIG5	NP_989872	2	8	12	8	12	8	12	45.8	45.8	45.8	22.321	203	0	9705200000
IPI00598223	2	2	2		similar to decoy receptor 3		XP_417434	1	2	2	2	2	2	2	9.1	9.1	9.1	33.439	297	2.8497e-20	6453200
IPI00598229	15	15	4		Protein TENP	O42273	NP_990357	1	15	20	15	20	4	6	43.6	43.6	18.6	47.435	440	0	44514000000
IPI00598551	2	2	2		similar to prosomal P27K protein		XP_421242	1	2	2	2	2	2	2	8.9	8.9	8.9	27.47	246	7.337e-09	1619300
IPI00599064	3	3	3		Putative uncharacterized protein	Q5ZK58	NP_001006453	1	3	3	3	3	3	3	7.8	7.8	7.8	44.643	395	8.0535e-09	846450
IPI00599180;IPI00819090	3;2	3;2	3;2		hypothetical protein;36 kDa protein		XP_422399	2	3	3	3	3	3	3	9.7	9.7	9.7	42.709	392	3.273e-12	2782300
IPI00599307	3	3	3		60S acidic ribosomal protein P1	P18660	NP_990653	1	3	3	3	3	3	3	42.1	42.1	42.1	11.477	114	1.1158e-11	6024500
IPI00600069, same as IPI00594673?	8	2	2		Extracellular fatty acid-binding protein	P21760	NP_990753	1	8	12	2	2	2	2	50	19.1	19.1	20.201	178	1.2158e-239	18248000
IPI00600127	10	10	10		similar to bactericidal permeability-increasing protein		XP_425484	1	10	13	10	13	10	13	27.5	27.5	27.5	52.93	483	2.4867e-128	158060000
IPI00600265	7	7	7		Apolipoprotein D	Q5G8Y9	NP_001011692	1	7	11	7	11	7	11	38.6	38.6	38.6	21.705	189	2.6621e-221	37639000
IPI00600353;IPI00812831	7;1	7;1	7;1		Lipocalin-type prostaglandin D synthase; previously chondrogenesis-associated lipocalin	Q8QFM7	NP_989590	2	7	10	7	10	7	10	48.6	48.6	48.6	20.843	185	0	257880000
IPI00600609;IPI00586713;IPI00590428	3;2;2	3;2;2	2;1;1		13 kDa protein;13 kDa protein;12 kDa protein			3	3	3	3	3	2	2	34.2	34.2	28.3	12.628	120	6.8416e-162	241830000
IPI00600819	1	1	1		Collagen alpha-1(X) chain	P08125		1	1	2	1	2	1	2	3.1	3.1	3.1	66.433	674	0.00028141	917920
IPI00600823	3	3	3		Proteasome subunit alpha type-7	O13268	NP_989944	1	3	3	3	3	3	3	16.1	16.1	16.1	28.072	249	3.2553e-13	1317700
IPI00600859;IPI00822937	20;4	20;4	20;4		Lysozyme C	P00698;B8YJN9;B8YJP1;B8YJT7;B8YK79	NP_990612	2	20	24	20	24	20	24	80.3	80.3	80.3	16.238	147	0	40971000000
IPI00601033	2	2	2		L-lactate dehydrogenase B chain	P00337	NP_989508	1	2	2	2	2	2	2	5.7	5.7	5.7	36.318	333	2.6128e-05	340610
IPI00601120; see IPI00601120	12	1	1		54 kDa protein			1	12	13	1	1	1	1	30.8	2.4	2.4	53.853	467	5.5655e-74	11682000
IPI00601265;IPI00822987	9;9	9;9	9;9		Avidin;17 kDa protein	P02701	NP_990651	2	9	11	9	11	9	11	54.6	54.6	54.6	16.768	152	0	854430000
IPI00601768;IPI00818710	6;6	6;6	6;6		angiotensin I converting enzyme 1;Angiotensin-converting enzyme (Fragment)	Q10751	NP_001161204	2	6	6	6	6	6	6	6.6	6.6	6.6	147.24	1281	4.1112e-68	4563500
IPI00602226	50	1	1		Vitellogenin-2	P02845;Q6BCB8	NP_001026447	1	50	55	1	1	1	1	34.6	1.2	1.2	204.81	1850	0	33166
IPI00602351;IPI00604086;CON__Q3MHH8	4;2;1	4;2;1	4;2;1		Hepatic alpha-amylase;Pancreatic alpha-amylase	Q6JG52;Q98942	NP_001001528;NP_001001473	3	4	4	4	4	4	4	11.9	11.9	11.9	57.804	512	4.6375e-12	4460300
IPI00602683	2	2	2		20 kDa protein			1	2	2	2	2	2	2	12.8	12.8	12.8	20.316	179	6.5292e-06	189960
IPI00602986;IPI00814241;IPI00600606	15;12;1	15;12;1	15;12;1		similar to desmoplakin isoform II isoform 2;similar to desmoplakin isoform II isoform 1		XP_418957;XP_001231411	3	15	17	15	17	15	17	6	6	6	330.84	2862	6.6374e-266	101680000
IPI00603219;IPI00819358;IPI00821996	2;2;1	2;2;1	2;2;1		Tumor necrosis factor related apoptosis inducing ligand;35 kDa protein;17 kDa protein	Q5ZK93;Q7T1F2	NP_989710	3	2	2	2	2	2	2	11.8	11.8	11.8	34.658	304	1.0333e-47	347660
IPI00603587;IPI00821427;IPI00576694;IPI00818300;IPI00571424	5;5;4;4;3	1;1;1;1;1	1;1;1;1;1		hypothetical protein;Tubulin alpha-8 chain (Fragment);similar to MGC97820 protein;Tubulin alpha-3 chain;similar to Tubulin alpha-3 chain	P09645;P09642	XP_419249;XP_414990;XP_414991	5	5	5	1	1	1	1	18.4	2.2	2.2	50.057	450	4.3599e-15	47155
IPI00603718	2	1	1		Tubulin beta-4 chain	P09652	NP_001026769	1	2	2	1	1	1	1	7.8	3.8	3.8	50.42	449	1.7528e-05	64266
IPI00604251;IPI00822647;IPI00818644	1;1;1	1;1;1	1;1;1		similar to tRNA splicing endonuclease 54 homolog;58 kDa protein;46 kDa protein		XP_420129	3	1	1	1	1	1	1	1.8	1.8	1.8	58.485	512	6.8956e-07	79297000
IPI00651336	2	2	2		Putative uncharacterized protein	Q5ZME1	NP_001026156	1	2	2	2	2	2	2	9.7	9.7	9.7	36.985	349	1.7593e-15	1033900
IPI00681096	2	2	2		similar to complement C4-1		XP_417086	1	2	2	2	2	2	2	1.2	1.2	1.2	172.03	1531	5.369e-06	254060
IPI00681274;IPI00822809	3;3	3;3	3;3		similar to meleagrin;similar to meleagrin; new name: gallin		XP_429907;XP_429908	2	3	4	3	4	3	4	49.2	49.2	49.2	7.2217	63	4.3698e-17	56635000
IPI00681344	3	3	3		similar to Kunitz-like protease inhibitor		XP_001235178	1	3	3	3	3	3	3	12	12	12	36.033	333	2.2504e-20	12029000
IPI00681776	26	26	2		52 kDa protein			1	26	35	26	35	2	2	62.1	62.1	5.5	51.985	472	0	10325000000
IPI00682229	2	2	2		66 kDa protein			1	2	2	2	2	2	2	3	3	3	66.035	573	8.4437e-06	1394200
IPI00683203; previously IPI00591229	2	1	1		10 kDa protein			1	2	2	1	1	1	1	23	15	15	10.143	100	3.4803e-21	2491900
IPI00683271	98	98	12		Ovotransferrin	P02789;Q4ADG4;Q4ADJ6;Q4ADJ7	NP_990635	1	98	126	98	126	12	12	88.4	88.4	20.1	77.776	705	0	242660000000
IPI00684262;IPI00587828;IPI00592803;IPI00599028;IPI00829386;IPI00596843;IPI00821955;IPI00823165;IPI00599877;IPI00591677;IPI00586817;IPI00812005;IPI00596662;IPI00596149;IPI00818545	3;3;3;2;2;2;2;2;2;1;1;1;1;1;1	2;2;2;1;1;1;1;1;1;0;0;0;1;0;0	1;1;1;0;1;0;0;0;0;0;0;0;1;0;0		13 kDa protein;VH1 protein (Fragment);VH1 protein (Fragment);13 kDa protein;VH1 protein (Fragment);13 kDa protein;13 kDa protein;12 kDa protein;similar to Ig alpha chain - chicken	A2N887;A2N890;A2N888	XP_429076	15	3	3	2	2	1	1	32.5	27	8.7	13.016	126	5.9425e-85	59422000
IPI00775749;IPI00821713	75;2	75;2	70;2		Apolipoprotein B	P11682;Q197X2;Q7LZ77	NP_001038098	2	75	75	75	75	70	70	20.6	20.6	19.2	523.36	4631	0	38449000
IPI00786274;IPI00822778	1;1	1;1	1;1		Par3;141 kDa protein	Q0PVE6;Q5F462	NP_001034369	2	1	1	1	1	1	1	1	1	1	150.97	1352	0.00010099	111780000
IPI00810881;IPI00822136; previously IPI00575913.1	8;7	8;7	8;7		similar to Complement component 8, gamma polypeptide;18 kDa protein		XP_001234027	2	8	9	8	9	8	9	36.9	36.9	36.9	24.648	225	2.1335e-155	11142000
IPI00812585; previously IPI00591229	1	1	1		similar to immunoglobulin lambda chain		XP_001232584	1	1	1	1	1	1	1	12	12	12	12.796	125	0.0005812	804610
IPI00813945;IPI00883181;IPI00814509;IPI00813921;IPI00821752;IPI00594561;IPI00597520;IPI00823289;IPI00818914;IPI00603794	12;12;12;10;5;5;1;1;1;1	12;12;12;10;5;5;1;1;1;1	12;12;12;10;5;5;1;1;1;1		similar to SLIT2 isoform 1;169 kDa protein;similar to SLIT2 isoform 2;similar to Slit-2 protein, partial	Q90WZ2;Q90XG2;Q90Z44	XP_001232041;XP_001232066;XP_420766	10	12	12	12	12	12	12	11.1	11.1	11.1	169.39	1528	8.6707e-91	9060000
IPI00818180;IPI00818685;IPI00819546;IPI00820473;IPI00821056	85;84;83;81;9	85;84;83;81;9	4;4;4;4;2		164 kDa protein;164 kDa protein;165 kDa protein;165 kDa protein			5	85	108	85	108	4	5	59.6	59.6	4.5	164.02	1454	0	17104000000
IPI00818270	2	1	1		26 kDa protein			1	2	3	1	1	1	1	12.7	8.3	8.3	25.965	228	9.068e-32	109850
IPI00818934;IPI00823141	12;12	12;12	12;12		184 kDa protein;180 kDa protein			2	12	12	12	12	12	12	9.7	9.7	9.7	184.45	1664	4.1105e-44	2065900
IPI00819050	3	3	3		similar to Ceruloplasmin precursor		XP_001235149	1	3	3	3	3	3	3	3.9	3.9	3.9	123.21	1079	6.5941e-10	457560
IPI00819112	2	1	1		15 kDa protein			1	2	2	1	1	1	1	12.9	7.9	7.9	14.889	140	2.4876e-29	2113000
IPI00819356;IPI00604279;IPI00821516	20;19;3	20;19;3	20;19;3		49 kDa protein;Clusterin	Q9YGP0	NP_990231	3	20	32	20	32	20	32	64.3	64.3	64.3	49.113	426	0	4930200000
IPI00819590	6	1	1		51 kDa protein			1	6	6	1	1	1	1	18	3	3	50.82	433	1.3599e-30	91818
IPI00819823	15	4	4		44 kDa protein			1	15	20	4	6	4	6	48.1	21	21	43.646	405	3.7168e-236	2667500000
IPI00820086	31	1	1		211 kDa protein			1	31	31	1	1	1	1	21.9	0.9	0.9	210.71	1912	9.3997e-237	142300
IPI00821924;IPI00588788	2;1	2;1	2;1		aminopeptidase puromycin sensitive;Putative uncharacterized protein	Q5F3J3	XP_001234986	2	2	2	2	2	2	2	2.7	2.7	2.7	96.213	855	8.2954e-06	162740
IPI00822414;IPI00600875;IPI00822968	2;1;1	2;1;1	2;1;1		15 kDa selenoprotein;Putative uncharacterized protein;9 kDa protein	Q5ZM93	NP_001012944	3	2	2	2	2	2	2	17.5	17.5	17.5	17.722	160	8.1049e-78	1375900
IPI00822443;IPI00598731;IPI00821360	4;3;3	1;1;1	1;1;1		44 kDa protein;Tubulin alpha-2 chain;36 kDa protein	P08070	NP_990775	3	4	4	1	1	1	1	13.5	3.3	3.3	43.841	392	3.8734e-32	175110
IPI00822785;IPI00592851;IPI00575684;IPI00592098;IPI00883237	4;3;2;1;1	4;3;2;1;1	4;3;2;1;1		22 kDa protein;Putative uncharacterized protein;ADP-ribosylation factor 5	Q5ZMA0;P49702	NP_001006352;NP_990656	5	4	4	4	4	4	4	29.3	29.3	29.3	21.933	191	3.8219e-21	1621300
IPI00829402	9	9	9		ASPIC	A1XF95	NP_001073680	1	9	9	9	9	9	9	21.3	21.3	21.3	73.112	670	1.5898e-25	6782800
IPI00837485	15	15	1		Actin, cytoplasmic 2	Q5ZMQ2		1	15	18	15	18	1	1	59.7	59.7	4.5	41.792	375	6.2598e-121	78593000
IPI00847036	2	2	2		8 kDa protein			1	2	2	2	2	2	2	66.7	66.7	66.7	7.6064	69	7.9618e-68	7554400
IPI00847051; previously part of IPI00575434.1	3	3	3		10 kDa protein; ovosecretoglobulin			1	3	5	3	5	3	5	27.8	27.8	27.8	10.369	97	1.49e-121	120300000
IPI00866802; previously IPI00578559.1	13	13	13		polymeric immunoglobulin receptor		NP_001038109	1	13	14	13	14	13	14	25.8	25.8	25.8	70.57	648	4.7817e-228	236660000
IPI00883091	1	1	1		Plakoglobin (Fragment)	Q6PVZ8		1	1	1	1	1	1	1	11.8	11.8	11.8	10.624	93	7.1067e-53	18062000
IPI00883276	1	1	1		C Aldolase C (Fragment)	Q92007		1	1	1	1	1	1	1	26.2	26.2	26.2	4.3838	42	0.00056582	86909
