# Supplementary material for: In-depth analysis of the chicken egg white proteome using an LTQ Orbitrap Velos
Source: Proteome Sci. 2011 Feb 7;9:7. doi: 10.1186/1477-5956-9-7 (PMC3041730; doi:10.1186/1477-5956-9-7)
Supplement: Additional file 4 — peptide data. Xls-file containing MaxQuant output data such as peptide sequences, peptide scores, peptide mass and slice distribution. [file 1477-5956-9-7-S4.XLS]

## Sheet: peptides
Proteins	Sequence	Length	Missed Cleavages	Mass		Leading Razor Protein	Uniprot	ENSEMBL	Unique	PEP	Score	Slice Average	Slice 1	Slice 2	Slice 3	Slice 4	Slice 5	Slice 6	Slice 7	Slice 8	Slice 9	Slice 10	Slice 11	Slice 12	Slice 13	Slice 14	Slice 15	Slice 16	Slice 17	Slice 18	Slice 19	Slice 20	Slice 21	Slice 22	Slice 23	Slice 24
IPI00775749	AAEQAEQIDYQR	12	0	1420.66		IPI00775749	P11682;Q197X2;Q7LZ77		yes	3.5067e-13	218.75	4.78	2	1	2		2	1											1
IPI00599307	AAGVNVEPFWPGLFAK	16	0	1701.89		IPI00599307	P18660		yes	0.0098608	110.44	22																						1
IPI00598229;IPI00819823	AALLEELFLAPVCQQVPAWMDDVLR	25	0	2883.47		IPI00598229	O42273		no	1.7154e-11	150.91	10.9							1	2	7	7	6	4	5		1							1
IPI00591843;IPI00820086	AANEENYESVWK	12	0	1438.64		IPI00591843	P87498		no	0.00013476	178.71	8	1					1											1
IPI00596673	AANFEQALAAHR	12	0	1297.65		IPI00596673	P09102		yes	0.0094327	120.06	9									1
IPI00592330	AANLAGLEILR	11	0	1139.67		IPI00592330	Q5F497		yes	0.0061533	128.81	9									1
IPI00578016	AASLGEMLR	9	0	946.491		IPI00578016	Q90839		yes	2.6293e-05	186.3	9								3	3	3
IPI00573727;IPI00820954	AATSDLENYDK	11	0	1225.55		IPI00573727	Q5ZHR1		yes	0.0045147	132.25	9									1
IPI00588294	AAVNVIGDQDCK	12	0	1288.61		IPI00588294			yes	0.0021448	154.66	4				1
IPI00575584;IPI00819710;IPI00592520	AAVPSGASTGIYEALELR	18	0	1803.94		IPI00575584	P51913;Q5ZIQ4;O57391		no	1.764e-09	196.95	8.77	2	2	1	2	1				1						1							2		1
IPI00593654	AAWISQQVDLAK	12	0	1328.71		IPI00593654			yes	0.00012254	179.19	10										1
IPI00591843;IPI00820086	ACADAVILPLK	11	0	1169.65		IPI00591843	P87498		no	0.0040299	145.89	17																	1
IPI00775749	ACDNFSPIR	9	0	1078.49		IPI00775749	P11682;Q197X2;Q7LZ77		yes	0.0026114	145.72	1.5	1	1
IPI00582281	ADEVWGALR	9	0	1015.51		IPI00582281			yes	7.4139e-05	175.51	8.5								1	1
IPI00589224	ADHPFIFLFR	10	0	1261.66		IPI00589224			yes	1.6072e-10	215.88	9.19						1		2	7	4	2
IPI00583974	ADHPFLFCIK	10	0	1246.62		IPI00583974	P01012		yes	7.2563e-162	332.33	12.1	3	5	6	5	6	9	6	8	14	62	89	127	145	30	21	2	11	8	3	4	4	5	4	7
IPI00583974	ADHPFLFCIKHIATNAVLFFGR	22	1	2573.34		IPI00583974	P01012		yes	9.6533e-06	153.21	11.7										1	2	5	1
IPI00583974	ADHPFLFCIKHIATNAVLFFGRCVSP	26	2	3016.52		IPI00583974	P01012		yes	0.00010079	120.11	13													1
IPI00573738;IPI00596108;IPI00589052	ADHPFLFFIR	10	0	1261.66		IPI00573738	P01014		yes	3.3646e-13	222.42	9.64				1		2	1	5	19	23	4		1			1						1
IPI00585021	ADHPFLFLIK	10	0	1199.67		IPI00585021	P01013		yes	7.4257e-07	204.07	10.4	2	2	3	3	3	5	4	7	29	23	7	3	6	1	2	1	5	1	1	2	1	3	2	1
IPI00595826;IPI00822310;IPI00819712	ADIFVDPVLHTACALDIK	18	0	1997.03		IPI00595826	Q02391		yes	0.0017393	138.19	4				1
IPI00598229;IPI00819823	ADLHVDMGPDGNLQLLTSACR	21	0	2282.08		IPI00598229	O42273		no	1.9359e-06	179.1	17.7								1	1		1							1	5	5	2
IPI00598229;IPI00819823	ADLHVDMGPDGNLQLLTSACRPTVQAQSTR	30	1	3250.58		IPI00598229	O42273		no	2.0922e-31	180.44	10.6	1		3	1	3	5	1	7	8	12	15	9	5	1	1		1	2	5			2
IPI00597109	ADNQDIGFGSGTR	13	0	1336.6		IPI00597109	D2KKL5;O57579		yes	3.3897e-05	177.83	4.33				2	1
IPI00581527;IPI00823322;IPI00581383	ADQLTEEQIAEFK	13	0	1520.74		IPI00581527	O93410;P62149;P05419		yes	0.00095246	153.81	13.7			1													1						1
IPI00591299;IPI00786782;IPI00602226	ADTYFDNYR	9	0	1163.49		IPI00591299	P02845;Q6BCB8		no	9.3293e-11	211.48	17																	1
IPI00578012;IPI00821645;IPI00683271	ADWAKNLQMDDFELLCTDGR	20	1	2397.07		IPI00683271	P02789;Q4ADG4;Q4ADJ6;Q4ADJ7		no	1.5377e-15	207.53	7.14						2	8	4
IPI00819112	AEDTATYFCAK	11	0	1275.54		IPI00819112			yes	1.2478e-25	239.93	8								1
IPI00684262;IPI00587828;IPI00592803;IPI00829386;IPI00596662	AEDTATYYCAK	11	0	1291.54		IPI00684262	A2N887;A2N890;A2N888		yes	3.7086e-53	269.59	9.2							2	1	1						1
IPI00594704	AEDTATYYCAR	11	0	1319.55		IPI00594704			yes	2.0804e-09	215.06	8								1
IPI00812261;IPI00585276;IPI00600667;IPI00829373;IPI00953858;IPI00819524	AEDTGTYYCAK	11	0	1277.52		IPI00812261	A2N886;A2N884;A2N889		no	2.0804e-09	215.06	9.2							1	2	1					1
IPI00600609	AEDTGTYYCAR	11	0	1305.53		IPI00600609			yes	1.1313e-21	236.32	7.75							1	3
IPI00589747;IPI00818180;IPI00818685;IPI00819546;IPI00820473	AEICESFLR	9	0	1123.53		IPI00818180	P20740		no	2.6626e-15	219.51	4.05	1	2	3	7	2	3	1
IPI00602986;IPI00814241	AELIVQPELK	10	0	1138.66		IPI00602986			yes	0.0013993	159.4	13.1	1	2	2	1	1				1				1		1	1	1				1	2	2	2
IPI00582281	AELKPDTVVEVWMANNYAHELSSVTK	26	1	2930.45		IPI00582281			yes	0.0022474	68.42	9									1
IPI00595847;IPI00821199	AELSFSVPK	9	0	976.523		IPI00595847			yes	1.4919e-08	204.36	4	2	1	2	4	3	1			1
IPI00820677;IPI00578917	AFEISDIGSK	10	0	1065.53		IPI00820677	O42163		yes	0.0024515	149.72	8.67								1	2
IPI00583974	AFKDEDTQAMPFR	13	1	1554.71		IPI00583974	P01012		yes	4.7396e-64	273.15	11.8	9	10	13	10	15	11	5	7	22	79	61	76	56	40	32	20	18	6	2	12	3	12	5	6
IPI00820593;IPI00591552;IPI00596475;IPI00821615;IPI00818141	AFMEALQAGADISMIGQFGVGFYSAYLVAEK	31	0	3283.59		IPI00820593	Q04619;Q5ZIC0;Q5ZKZ3;Q5ZMA5;Q2XQE5		yes	1.0437e-37	195.97	2	12	8	2	2	2
IPI00597129	AFNPVCGTDGVTYDNECLLCAHK	23	0	2640.14		IPI00597129	P01005;B6V1G0;Q6LDY9;Q75PY2		yes	6.8534e-25	214.46	11.6	2	3	4	3	4	5	3	6	5	32	14	10	23	30	8	4	6	4	2	2	1			1
IPI00586548;IPI00601120	AFVEQQDNHIK	11	0	1327.65		IPI00586548	B1B565		no	0.00052208	168.74	7.67							1	2
IPI00600819	AGANQALTGMPVSAFTVILSK	21	0	2075.11		IPI00600819	P08125		yes	0.00028141	144.3	6.33						2	1
IPI00588908	AGECLVLCLEDKDCPPSQK	19	1	2218.01		IPI00588908			yes	3.4108e-42	242.91	19.5																			1	1
IPI00655503;CON__P60712;IPI00572084;IPI00820892;IPI00594778;IPI00884841;IPI00822131;IPI00657626;IPI00582169;IPI00596848;IPI00821989;IPI00578082;IPI00579460;IPI00580021;IPI00576059;IPI00837485	AGFAGDDAPR	10	0	975.441		IPI00837485	P60712;P60706;Q5ZLX9;P53478;A9YXX2;A9YXX3;B5M200;Q90736;P68139;P68034;P08023;P63270;Q5ZMQ2		no	0.0025583	148.52	16.7	1														2							1	1	1
IPI00592552	AGFAVSFFK	9	0	972.507		IPI00592552	O57658		yes	0.0020962	161.02	7						1	2	1
IPI00595847	AGGQIHWSQTPSK	13	0	1395.69		IPI00595847			yes	3.7974e-57	267.02	4.79	2	3	4	6	3	5	1	2	3
IPI00582635	AGILDDAFSLAR	12	0	1247.65		IPI00582635			yes	0.00047082	172.27	4.67				1	2
IPI00585021;IPI00819928	AGLETVNFK	9	0	977.518		IPI00585021	P01013		yes	6.177e-35	246.57	10.9	3	2	1		3	2		2	6	27	3	3	2	2	3	2	3	3				1	1	2
IPI00585021;IPI00819928	AGLETVNFKTASDQAR	16	1	1706.86		IPI00585021	P01013		yes	6.0652e-18	212.83	9.6									3	1	1
IPI00683104;IPI00822332;IPI00822816;IPI00580239;IPI00588663;IPI00651485;IPI00813317;IPI00683848;IPI00821171;IPI00818348;IPI00821180;IPI00820729;IPI00820087;IPI00590686;IPI00585292;IPI00829374	AGLQFPVGR	9	0	943.524		IPI00590686	P35062;P02263;Q92069;P70082;Q788R3;Q92064;Q788R4;P02272;Q5ZMD6		no	0.001664	163.99	11.8	1	1			1								1		1	1				1		1
IPI00595847;IPI00821199	AGMFCTGHNGFGLAPTSSLLVFK	23	0	2411.18		IPI00595847			yes	0.0018558	96.391	4				1
IPI00597482;IPI00681228	AGNCLPAMER	10	0	1117.5		IPI00597482	Q6L608		yes	7.3378e-05	190.24	3.6	2				2	1
IPI00580166	AGPAPDFDPSDWTNEK	16	0	1745.75		IPI00580166	P20136		yes	0.0046418	120.84	17																	1
IPI00580509	AGQFLLDVSQTTVVSGIR	18	0	1890.02		IPI00580509	P02659		yes	8.5608e-208	338.8	12.4		1	1			2		2	2	1							9					1
IPI00589837	AGTFFWSVVIPHER	14	0	1644.84		IPI00589837			yes	0.0069486	124.12	6						1
IPI00595847	AHSSILCPK	9	0	1011.52		IPI00595847			yes	0.0020962	161.02	3.5			1	1
IPI00578012;IPI00821645	AIANNEADAISLDGGQVFEAGLAPYK	26	0	2633.3		IPI00578012			yes	1.7792e-57	244.31	8.85	4	9	12	22	14	80	136	117	55	19	4	2	5	8	6	13	15	17	6	5	5	7	5	3
IPI00578012;IPI00821645	AIANNEADAISLDGGQVFEAGLAPYKLK	28	1	2874.48		IPI00578012			yes	0.00042319	74.062	7							1
IPI00576308	AIIDNLILK	9	0	1011.63		IPI00576308			yes	0.0085829	133.86	3			1
IPI00571581	AIITNLEQSGDAWPPACPPLEPASAEEVR	29	0	3117.51		IPI00571581	Q8JGM4		yes	5.0348e-26	176.1	5.82					2	9
IPI00581158	AILYNYWTNK	10	0	1284.65		IPI00581158	Q2MV09;Q90633		yes	0.0021064	156.35	5					1
IPI00598551	AINQGGLTSVAVR	13	0	1284.71		IPI00598551			yes	4.3791e-05	176.8	15.5				1												1				1		1
IPI00590239	AIVAIENPADVSVISSR	17	0	1739.94		IPI00590239	P50890		yes	0.0093368	107.82	5					1
IPI00595826;IPI00822310;IPI00819712	AKDDTELEGQVISCLK	16	1	1804.89		IPI00595826	Q02391		yes	0.00041594	153.94	4				1
IPI00775749	ALADLSVVDTAIR	13	0	1342.75		IPI00775749	P11682;Q197X2;Q7LZ77		yes	8.8173e-07	186.46	4.5	2	1	2														1
IPI00883276	ALANSLACQGK	11	0	1131.57		IPI00883276	Q92007		yes	0.00056582	177.78	22																						1
IPI00597109	ALEQALER	8	0	928.498		IPI00597109	D2KKL5;O57579		yes	0.0088015	143.01	4				1
IPI00587452	ALFSALGSR	9	0	920.508		IPI00587452			yes	1.9367e-10	209.87	15.6														1	2	3	1
IPI00587267	ALFYDLLNK	9	0	1095.6		IPI00587267			yes	0.0010846	160.88	9.5									1	1
IPI00595847	ALGCIIPSLPK	11	0	1167.67		IPI00595847			yes	0.0010819	163.16	5.18	1	3	3	1	1	2	1	2	2	1
IPI00571581	ALGEDIVDLDSFSEQHFK	18	0	2048.97		IPI00571581	Q8JGM4		yes	3.3478e-22	221.59	5.8					1	4
IPI00585021;IPI00819928	ALHFDSIAGLGGSTQTK	17	0	1701.87		IPI00585021	P01013		yes	1.6496e-100	286.09	9.99	1	2	1	1	3	5		9	26	20	8	3		3	1	2	2	1				1	3
IPI00600823	ALLEVVQSGGK	11	0	1099.62		IPI00600823	O13268		yes	0.00039494	169.93	15															1
IPI00591843;IPI00820086	ALLLSEIR	8	0	913.56		IPI00591843	P87498		no	0.00072819	169.37	5.29	1	2		1	1	1											1
IPI00589747;IPI00818180;IPI00818685;IPI00819546;IPI00820473	ALLVEPEGIR	10	0	1095.63		IPI00818180	P20740		no	1.2882e-05	197.3	5.27		1	2	7																		1
IPI00589747;IPI00818180;IPI00818685;IPI00819546;IPI00820473	ALLVEPEGIRR	11	1	1251.73		IPI00818180	P20740		no	0.0015934	156.92	4				3
IPI00577421	ALMLQGVDLLADAVAVTMGPK	21	0	2112.13		IPI00577421	Q5ZL72		yes	3.9463e-21	214.5	2	5	3	2		1
IPI00595826;IPI00822310;IPI00819712	ALNEACESVIQTACK	15	0	1692.78		IPI00595826	Q02391		yes	3.3529e-67	271.64	4.29				5	2
IPI00576782	ALQFAMAEYNR	11	0	1312.62		IPI00576782	P01038		yes	3.7493e-09	208.63	19.9																		5	5	4	5	4
IPI00589382	ALQLSNVLK	9	0	984.597		IPI00589382			yes	0.007129	135.83	9									1
IPI00581589;IPI00585586	ALSAPHGAHFGQGSDPIWLDDVSCTGTEAGLSTCK	35	0	3641.65		IPI00581589			yes	1.5965e-11	94.606	5.25					3	1
IPI00602351;IPI00604086;CON__Q3MHH8	ALVFVDNHDNQR	12	0	1426.7		IPI00602351	Q6JG52;Q98942;Q3MHH8		yes	0.0037014	141.1	15															1
IPI00822431;IPI00818650;IPI00593187;IPI00604087;IPI00584144;IPI00600992	AMGIMNSFVNDIFER	15	0	1742.81		IPI00822431	P0C1H4;P0C1H3;Q9PSW9		yes	0.00037772	155.98	7.83				3	1										2
IPI00595847;IPI00821199	ANSGTFIQMDK	11	0	1210.57		IPI00595847			yes	9.6519e-05	199.03	3.71			2	5
IPI00595847;IPI00821199	ANSGTFIQMDKPIYKPGQTVK	21	2	2322.2		IPI00595847			yes	0.00046802	132.51	4.62				5	1	2
IPI00593541;IPI00819648	ANSVFEDLSVTLR	13	0	1449.75		IPI00593541	Q1XIH7;Q5ZMF2		yes	4.0913e-05	177.1	15															1
IPI00589747;IPI00818180;IPI00818685;IPI00819546;IPI00820473	ANVFNYLNHCIK	12	0	1491.73		IPI00818180	P20740		no	1.0626e-08	208.33	4.33		1	3	3	2	2	1
IPI00578012;IPI00821645;IPI00683271	ANVMDYR	7	0	867.391		IPI00683271	P02789;Q4ADG4;Q4ADJ6;Q4ADJ7		no	6.2557e-05	175.75	10.2				1	3	5	8	2	3	1			1		1	2	4	2						1
IPI00589837	ANVYKPTVPDEVAK	14	1	1529.81		IPI00589837			yes	0.00058422	149.38	5.67					1	2
IPI00584997	APCTDGCFCPPGTILDDLGGK	21	0	2249.98		IPI00584997	Q98UI9		yes	4.4231e-07	188.58	3.97	2	9	8	2	4	6	1	3
IPI00584997	APCTDGCFCPPGTILDDLGGKK	22	1	2378.07		IPI00584997	Q98UI9		yes	1.6518e-26	219.97	3.38	4	9	2	3	3	3	1	1
IPI00598229;IPI00819823	APDCGGILTPLGLSYLAEVSK	21	0	2160.11		IPI00598229	O42273		no	5.642e-25	220.34	13.8								3	1	4	3	2	2					1	3	4	1
IPI00598229;IPI00819823	APDCGGILTPLGLSYLAEVSKPHAEVVLR	29	1	3061.63		IPI00598229	O42273		no	7.4006e-49	220.86	13.5	1	1	3	1	1	2	3	5	6	8	16	19	13	2	1	1	2	1	8	16	10	2	1
IPI00818934;IPI00823141	APDTQLQNQGSLR	13	0	1426.72		IPI00818934			yes	2.7901e-09	203.61	7.67		1		1													1
IPI00574195	APFSEVSK	8	0	863.439		IPI00574195	P19121		yes	0.00020647	198.73	8.5								1	1
IPI00582445;IPI00883234;IPI00596535;IPI00576730;IPI00883105;IPI00587380;IPI00883225	APVTDYLLTYESIDGR	16	0	1811.89		IPI00587380	P10039-2;P10039;Q90996;Q90995;P10039-3;P10039;Q90994;P10039-1;P10039;Q90824		no	9.5906e-65	264.28	3		2	2	2
IPI00597109;IPI00883256;IPI00595094	AQIIDDAFNLAR	12	0	1345.7		IPI00597109	D2KKL5;O57579;Q9PW08		yes	1.4255e-07	206.1	4.43				4	3
IPI00581368	AQQEVAPVPSMVVETVAPER	20	0	2136.09		IPI00581368	Q9PUT1		yes	0.006749	117.18	21																					1
IPI00578012;IPI00821645;IPI00683271	AQSDFGVDTK	10	0	1066.49		IPI00683271	P02789;Q4ADG4;Q4ADJ6;Q4ADJ7		no	7.0703e-05	179.42	7.15	2	1	1	1	2	3	5	6	1	1	1	1	1			1
IPI00578012;IPI00821645;IPI00683271	AQSDFGVDTKSDFHLFGPPGK	21	1	2249.08		IPI00683271	P02789;Q4ADG4;Q4ADJ6;Q4ADJ7		no	3.1356e-05	170.11	7.18						2	5	4
IPI00578012;IPI00821645;IPI00683271	AQSDFGVDTKSDFHLFGPPGKK	22	2	2377.17		IPI00683271	P02789;Q4ADG4;Q4ADJ6;Q4ADJ7		no	3.3351e-05	134.21	8								1
IPI00589747;IPI00818180;IPI00818685;IPI00819546;IPI00820473	ASAIVQWIIR	10	0	1155.68		IPI00818180	P20740		no	2.7927e-17	219.8	4.89	1	3	10	24	5	4	3	1	4	1												1
IPI00584997	ASCFDVEDSFEDPCSNSVDK	20	0	2306.89		IPI00584997	Q98UI9		yes	3.6844e-62	257.54	3.45	4	6	6	4	4	5
IPI00584997	ASCFDVEDSFEDPCSNSVDKEK	22	1	2564.03		IPI00584997	Q98UI9		yes	2.7757e-06	170.16	3.52	3	14	11	4	5	7	1	1
IPI00595847;IPI00821199	ASHFIRPFYSTSR	13	1	1567.79		IPI00595847			yes	2.5452e-05	178.71	4				2
IPI00591488	ASNARPPSVYVFPPPTEQLNGNQR	24	1	2638.33		IPI00591488	P01875		yes	4.0015e-16	194.19	7.67							1	2
IPI00588294	ASVGIIDQK	9	0	929.518		IPI00588294			yes	9.9993e-30	241.94	3.5			3		1
IPI00599307	ASVSELACIYSALILHDDEVTVTEDK	26	0	2877.4		IPI00599307	P18660		yes	0.00097026	81.665	14														1
IPI00599307	ASVSELACIYSALILHDDEVTVTEDKINALIK	32	1	3529.82		IPI00599307	P18660		yes	1.1662e-06	82.849	2		2
IPI00589747;IPI00813726;IPI00818180;IPI00818685;IPI00819546;IPI00820473;IPI00821056	ASVSYTIPDTITEWK	15	0	1709.85		IPI00818180	P20740;Q9PSS0		no	7.8945e-09	189.24	4.45		1	3	8	4	2	2
IPI00584371;IPI00821507;IPI00601651	ATEDVCQDCIR	11	0	1365.57		IPI00584371	O13035;Q5ZL62		yes	0.0065231	128.03	8								1
IPI00591842	ATEYEVNIGSDVPR	14	0	1548.74		IPI00591842			yes	0.00064201	146.79	1	1
IPI00821924;IPI00588788	ATFDISLVVPK	11	0	1188.68		IPI00821924	Q5F3J3		yes	0.00092595	164.97	4				1
IPI00580429	ATIGLIR	7	0	742.47		IPI00580429			yes	0.0027019	162.51	8			1										1
IPI00582445;IPI00883234;IPI00596535;IPI00576730;IPI00883105;IPI00587380;IPI00883225	ATLTGLRPGTEYGIGVTAVR	20	1	2031.11		IPI00587380	P10039-2;P10039;Q90996;Q90995;P10039-3;P10039;Q90994;P10039-1;P10039;Q90824		no	0.00027549	167.29	3		1	2	1
IPI00685019;IPI00577021	ATLVCLINDFYPSPVTVDWVIDGSTR	26	0	2937.46		IPI00685019	P20763		yes	0.00058	84.327	16																1
IPI00595847	ATSTYTQALLAYTFALAK	18	0	1933.02		IPI00595847			yes	5.1211e-75	268.12	3.8		2	7	17	3	1
IPI00595847	ATSTYTQALLAYTFALAKDPQR	22	1	2429.26		IPI00595847			yes	0.0049889	90.453	4				1
IPI00590040	ATVACADFTVK	11	0	1181.58		IPI00590040	Q90890		yes	1.2478e-25	239.93	18.5																		2	2
IPI00577274	ATVISYECCPGYEK	14	0	1675.72		IPI00577274	O42390		yes	5.5119e-16	213.38	8								2
IPI00595847;IPI00821199	ATVLSYLQQCMK	12	0	1440.71		IPI00595847			yes	9.038e-215	353.59	4.08	1	10	14	29	5	9	4	2
IPI00578012;IPI00821645;IPI00683271	ATYLDCIK	8	0	982.479		IPI00683271	P02789;Q4ADG4;Q4ADJ6;Q4ADJ7		no	1.7821e-09	192.11	10.6	3		1	1	3	7	7	5	2	2		1		2	2	3	4	1	1		1		2	2
IPI00578012;IPI00821645	ATYLDCIKAIANNEADAISLDGGQVFEAGLAPYK	34	1	3597.77		IPI00578012			yes	4.0179e-12	101.93	7.31						2	6	4	1
IPI00574195	AVAMITFAQYLQR	13	0	1510.8		IPI00574195	P19121		yes	8.5742e-40	254.53	8.57								3	4
IPI00829402	AVASSETNSVLEVPYPR	17	0	1817.92		IPI00829402	A1XF95		yes	0.00034695	152	9									1
IPI00589747;IPI00818180;IPI00818685;IPI00819546;IPI00820473	AVDKSMLLLK	10	1	1116.66		IPI00818180	P20740		no	0.0024515	149.72	4				2
IPI00597853	AVENSSTAIGIR	12	0	1216.64		IPI00597853	Q5ZLI2		yes	0.00057159	171.05	9.5				1											1
IPI00655503;CON__P60712;IPI00572084;IPI00820892;IPI00594778;IPI00884841;IPI00822131;IPI00657626;IPI00582169;IPI00596848;IPI00821989;IPI00578082;IPI00579460;IPI00580021;IPI00576059;IPI00837485	AVFPSIVGR	9	0	944.544		IPI00837485	P60712;P60706;Q5ZLX9;P53478;A9YXX2;A9YXX3;B5M200;Q90736;P68139;P68034;P08023;P63270;Q5ZMQ2		no	0.00040964	170.66	12		1							1						1							1
IPI00680973;IPI00583269;IPI00599848;IPI00602067;IPI00682792;IPI00955245	AVGFISEDEYLEITGITR	18	0	2012.01		IPI00680973	Q90773-1;Q90773;O93242;Q9DGI5;Q90773-2;Q90773;O57596		yes	8.7604e-08	194.23	9									1
IPI00775749	AVILNLEK	8	0	898.549		IPI00775749	P11682;Q197X2;Q7LZ77		yes	0.0061452	151.29	2		1
IPI00576308	AVIVLNEGLR	10	0	1082.64		IPI00576308			yes	0.0036577	138.08	3			1
IPI00587267	AVLELNEDGEK	11	0	1215.6		IPI00587267			yes	0.001631	156.48	10.5										1	1
IPI00577639	AVLTLDEK	8	0	887.496		IPI00577639			yes	0.0016827	162.5	6						1
IPI00595847;IPI00821199	AVQGMVYVSLCQK	13	0	1481.74		IPI00595847			yes	1.9445e-16	223.31	3.92			14	87	4	1
IPI00600609;IPI00586713;IPI00590428	AVTLDESGGGLQTPGGALSLVCK	23	0	2229.13		IPI00600609			yes	3.0335e-137	299.43	8.89						1	5	6	3					1	2
IPI00684262;IPI00587828;IPI00592803;IPI00599028;IPI00596843;IPI00821955;IPI00823165;IPI00599877	AVTLDESGGGLQTPGGGLSLVCK	23	0	2215.12		IPI00684262	A2N887;A2N890		no	8.0377e-29	220.82	7.88							2	5	1
IPI00812261;IPI00585276	AVTLDESGGGLQTPGGTLSLVCK	23	0	2259.14		IPI00812261			yes	1.7773e-10	184.32	8							1	4	1
IPI00585747	AYLPVNESFGFTADLR	16	0	1798.89		IPI00585747	Q90705;B4ZAD9		yes	0.00019848	157.52	4				1
IPI00595826;IPI00822310;IPI00819712	CAIGVTHFQLVQMK	14	0	1630.83		IPI00595826	Q02391		yes	0.0016329	132.17	4				1
IPI00584841	CAIIKTSLGK	10	1	1089.62		IPI00584841	Q8AV77		yes	0.0033652	144.12	18.2																		3	1
IPI00584841	CAIIKTSLGKVTLYYQQGCTSALNCGR	27	2	3061.51		IPI00584841	Q8AV77		yes	3.4596e-09	136.14	19																			2
IPI00588908	CCFSGCGLSCTTPYTAK	17	0	1968.78		IPI00588908			yes	0.0014516	131.86	19																			1
IPI00587313;IPI00681776	CEEDITK	7	0	893.38		IPI00681776	P10184;Q6XLT0		no	0.00090117	164.89	10										1
IPI00587313;IPI00681776	CEEDITKEHCR	11	1	1475.61		IPI00681776	P10184;Q6XLT0		no	0.0056574	129.85	9									1
IPI00600859;IPI00822937	CELAAAMK	8	0	892.415		IPI00600859	P00698;B8YJN9;B8YJP1;B8YJT7;B8YK79;Q6LEL2;Q90XC9		yes	1.2622e-07	209.36	19.8																	1	3	7	9	2	1	2
IPI00600859;IPI00822937	CELAAAMKR	9	1	1048.52		IPI00600859	P00698;B8YJN9;B8YJP1;B8YJT7;B8YK79;Q6LEL2;Q90XC9		yes	7.5016e-05	175.38	20																				2
IPI00597482;IPI00681228	CESGCVCADGLYENLDGR	18	0	2073.82		IPI00597482	Q6L608		yes	1.7256e-41	243.04	1.44	8				1
IPI00595847	CFAQAKPYIFLDDR	14	1	1742.85		IPI00595847			yes	4.9661e-08	188.06	3.67			4	4	1
IPI00589837	CFELQEAEPPGCR	13	0	1591.68		IPI00589837			yes	0.00038076	165.58	6						1
IPI00587313;IPI00681776	CFFCNAYVQSNR	12	0	1564.66		IPI00681776	P10184;Q6XLT0		no	1.6113e-76	283.58	13.2	1			1		1		4	5	2					2		2	1	3		2	1	2
IPI00589837;IPI00814393	CFFHGDHGYDNK	12	0	1495.59		IPI00589837			yes	0.0036321	133.23	6						1
IPI00588294	CFITGWGSTK	10	0	1155.54		IPI00588294			yes	0.007477	122.13	3			1
IPI00866802	CFYPPTTVNR	10	0	1253.59		IPI00866802			yes	0.0028872	146.69	18									1													1	1
IPI00584997	CGNILYSLEGCYPECSPDKPYFDEER	26	1	3197.34		IPI00584997	Q98UI9		yes	5.122e-14	149.71	2.73		6	3	1	1
IPI00584997	CGNILYSLEGCYPECSPDKPYFDEERR	27	2	3353.44		IPI00584997	Q98UI9		yes	4.6908e-11	140.95	2.77	1	5	4	2	1
IPI00847051	CIDELPPEHLK	11	0	1349.66		IPI00847051			yes	0.0043359	142.43	23.2																							3	1
IPI00591843;IPI00820086	CIVPTCVGFPMETSFYYSSVTK	22	0	2572.17		IPI00591843	P87498		no	0.00065351	107.57	17																	1
IPI00600859	CKGTDVQAWIR	11	1	1332.66		IPI00600859	P00698;B8YJN9;B8YJP1;B8YJT7;B8YK79		yes	5.1973e-67	279.62	19.4																		3	8	7	1	1
IPI00597264;IPI00573025;IPI00594663	CKIPCNWK	8	1	1104.52		IPI00597264	P32760;P24052;A9DAB9		yes	0.0061452	151.29	16																1
IPI00596061	CLDGSVIESLVGK	13	0	1375.7		IPI00596061	P41366		yes	6.7293e-87	288.35	17.6																1	3	8
IPI00574804	CLEEQLGLCPLK	12	0	1458.72		IPI00574804	Q6IV20		yes	7.8934e-62	274.2	22																				1	4	4	2	2
IPI00574804	CLEEQLGLCPLKR	13	1	1614.82		IPI00574804	Q6IV20		yes	1.8874e-64	275.76	21.8																					2	2	1
IPI00598223	CLYCNVICGER	11	0	1442.61		IPI00598223			yes	7.3594e-18	229.88	12.5												2	2
IPI00584997	CMYDTCNAEK	10	0	1290.47		IPI00584997	Q98UI9		yes	5.0946e-06	200.54	2.93	1	6	5	1		2
IPI00597129	CNFCNAVVESNGTLTLSHFGK	21	0	2354.08		IPI00597129	P01005;B6V1G0;Q6LDY9;Q75PY2		yes	2.0905e-50	247.46	15.5	1		1	1	1	1		1	2	3	3	1	5	1	1		1	2	3	2	3	2	6	3
IPI00597129	CNFCNAVVESNGTLTLSHFGKC	22	1	2514.11		IPI00597129	P01005;B6V1G0;Q6LDY9;Q75PY2		yes	6.0594e-36	233.4	13.7												1		1	1
IPI00578012;IPI00821645;IPI00683271	CNNLRDLTQQER	12	1	1545.73		IPI00683271	P02789;Q4ADG4;Q4ADJ6;Q4ADJ7		no	0.0039838	143.24	7							2
IPI00584997	CPDVRPDDHTGR	12	1	1423.63		IPI00584997	Q98UI9		yes	0.003814	146.16	2		1
IPI00655503;CON__P60712;IPI00837485	CPEALFQPSFLGMESCGIHETTFNSIMK	28	0	3230.45		IPI00837485	P60712;P60706;Q5ZLX9;Q5ZMQ2		no	1.0874e-05	110.26	4				1
IPI00597482;IPI00681228	CQLDMQDCSEPGQK	14	0	1694.67		IPI00597482	Q6L608		yes	6.9223e-75	279.77	1	3
IPI00584997	CQTTCQQGFR	10	0	1284.53		IPI00584997	Q98UI9		yes	6.6567e-05	190.02	2	1	3	1
IPI00587313;IPI00681776	CREEVPELDCSK	12	1	1520.66		IPI00681776	P10184;Q6XLT0		no	5.7955e-28	244	9.29								2	2	2	1
IPI00587313;IPI00681776	CRQEIPEIDCDQYPTR	16	1	2078.91		IPI00681776	P10184;Q6XLT0		no	1.5603e-27	225.85	9.83	1							3	4	4	2		2	2
IPI00587313;IPI00681776	CRQEIPEIDCDQYPTRK	17	2	2207.01		IPI00681776	P10184;Q6XLT0		no	6.5778e-05	179.79	8.75								2	1	1
IPI00597482;IPI00681228	CSANQIYEECGSPCIK	16	0	1914.79		IPI00597482	Q6L608		yes	2.9004e-09	193.06	3.17	3				2	1
IPI00596061	CSDEAVLVGDGLSWGR	16	0	1719.79		IPI00596061	P41366		yes	1.1373e-43	245.03	17.7																	4	11
IPI00590040	CSDVTTHTFDIR	12	0	1450.65		IPI00590040	Q90890		yes	0.0038671	145.25	19																		1		1
IPI00597482;IPI00681228	CSLEGGSFVTTFDSR	15	0	1661.74		IPI00597482	Q6L608		yes	6.0985e-18	208.27	4.14	3				1	2			1
IPI00584997	CSQQHPSTECQSMQTYAALCGLHGICVDWR	30	0	3579.52		IPI00584997	Q98UI9		yes	5.8829e-29	165.32	2.75		2	1	1
IPI00597482;IPI00681228	CSSTCNLYGEGHITTFDGQR	20	0	2301.97		IPI00597482	Q6L608		yes	0.0006388	151.8	3.6	4			1	2	3
IPI00810881;IPI00822136	CSYLAENSHR	10	0	1235.54		IPI00810881			yes	0.0048315	127.68	17																	1
IPI00574195	CVANEDAPECSKPLPSIILDEICQVEK	27	1	3113.47		IPI00574195	P19121		yes	2.2639e-17	161.8	8.67								1	2
IPI00578012;IPI00821645;IPI00683271	CVASSHEKYFGYTGALR	17	1	1944.92		IPI00683271	P02789;Q4ADG4;Q4ADJ6;Q4ADJ7		no	3.6849e-08	194.55	6.6						2	3
IPI00574804	CVGYHGYCIR	10	0	1283.55		IPI00574804	Q6IV20		yes	0.0021155	157.68	21.7																					1	2
IPI00589837	CVNVIFVGDHGMEDTTCER	19	0	2237.95		IPI00589837			yes	0.0006478	170.11	6						2
IPI00597482;IPI00681228	CVPPEECPCEYGGLSYGK	18	0	2100.86		IPI00597482	Q6L608		yes	1.8851e-84	277.31	1	6
IPI00597482;IPI00681228	CVYQACNYEETFPYICSALGSYAR	24	0	2921.25		IPI00597482	Q6L608		yes	0.0015619	95.206	6						1
IPI00598054	CYTTTFPFVYHGETK	15	0	1849.83		IPI00598054			yes	0.0010198	136.38	17																	1
IPI00584676	DAGEDEPFLLLSEDLKR	17	1	1945.96		IPI00584676			yes	0.00055398	148.68	13												1	1	1
IPI00590375	DAGTIAGLNVMR	12	0	1216.62		IPI00590375	Q90593		yes	3.8464e-05	191.53	10.7									2					1
IPI00580765;IPI00589610	DAIAQFESSAVGK	13	0	1321.65		IPI00580765	P08250		yes	4.2357e-14	218.06	16																1
IPI00591299;IPI00786782;IPI00602226	DASFIQNTYLHK	12	0	1435.71		IPI00591299	P02845;Q6BCB8		no	0.0032823	136.63	8.4		1	2														2
IPI00593541;IPI00819648	DASQILVDTLQK	12	0	1329.71		IPI00593541	Q1XIH7;Q5ZMF2		yes	0.0012125	162.49	15															1
IPI00575271	DASVVGFFR	9	0	996.503		IPI00575271	Q8JG64		yes	0.0014969	164.96	9									1
IPI00575584;IPI00819710	DATNVGDEGGFAPNILENK	19	0	1959.92		IPI00575584	P51913;Q5ZIQ4		yes	1.8884e-92	278.85	11	2		1	3	1											1				2	1	2
IPI00822785;IPI00592851;IPI00575684	DAVLLVFANK	10	0	1088.62		IPI00822785	Q5ZMA0;P49702		yes	0.0038067	134.68	4				1
IPI00584997	DCAAAGMTLK	10	0	1036.47		IPI00584997	Q98UI9		yes	7.5036e-05	190.02	3.19	3	12	8	5	5	2	1
IPI00584997	DCAAAGMTLKGWR	13	1	1435.67		IPI00584997	Q98UI9		yes	0.0014533	151.26	2		2
IPI00578012;IPI00821645;IPI00683271	DCIIKIMK	8	1	1019.55		IPI00683271	P02789;Q4ADG4;Q4ADJ6;Q4ADJ7		no	0.0087561	143.12	9									1
IPI00584997	DCLCCYNGK	9	0	1188.44		IPI00584997	Q98UI9		yes	0.0014969	164.96	3			1
IPI00584997	DCVLSKGDPGEWR	13	1	1517.69		IPI00584997	Q98UI9		yes	0.0001087	173.72	2		2
IPI00655503;CON__P60712;	DDDIAALVVDNGSGMCK	17	0	1778.78		CON__P60712	P60712;P60706;Q5ZLX9		yes	0.0021497	128.9	4				1
IPI00582445;IPI00883234;IPI00596535;IPI00576730;IPI00883105;IPI00587380;IPI00883225	DDNGDITSSLK	11	0	1163.53		IPI00587380	P10039-2;P10039;Q90996;Q90995;P10039-3;P10039;Q90994;P10039-1;P10039;Q90824		no	0.0047165	131.83	3			1
IPI00578012;IPI00821645;IPI00683271	DDNKVEDIWSFLSK	14	1	1694.82		IPI00683271	P02789;Q4ADG4;Q4ADJ6;Q4ADJ7		no	3.2849e-99	295.83	7.28	5	5	5	9	6	14	59	31	9	8	4	5	4	1	1	1				1
IPI00578012;IPI00821645;IPI00683271	DDNKVEDIWSFLSKAQSDFGVDTK	24	2	2743.3		IPI00683271	P02789;Q4ADG4;Q4ADJ6;Q4ADJ7		no	2.8663e-21	204.94	7.64						1	5	2	3
IPI00594746;IPI00821285	DDSICAHNWLTDWER	15	0	1916.81		IPI00594746	P02752;Q9PWK0		yes	6.4235e-24	220.31	14														3
IPI00596061	DDTALNGIR	9	0	973.483		IPI00596061	P41366		yes	2.8638e-34	247.75	18																1	3	4	1			1
IPI00596061	DDTALNNVR	9	0	1016.49		IPI00596061	P41366		yes	3.7153e-39	252.72	17.2																1	1	2
IPI00587267	DDTTGTLLFIGK	12	0	1279.67		IPI00587267			yes	7.3786e-05	186.87	9.5									2	2
IPI00589747;IPI00818180;IPI00818685;IPI00819546;IPI00820473	DDVISQDVAIDLPTNVVEGSPR	22	0	2338.17		IPI00818180	P20740		no	6.5101e-81	271.64	4.52	4	5	16	31	8	8	2	2	1													2
IPI00583974	DEDTQAMPFR	10	0	1208.51		IPI00583974	P01012		yes	3.8494e-47	262.63	11.6	4	4	5	7	6	5	4	6	7	42	23	25	20	12	11	6	8	4	2	2	1	5	2	5
IPI00600353	DEEILILPQTDK	12	0	1412.74		IPI00600353	Q8QFM7		yes	6.473e-05	188.06	16.6																2	3
IPI00866802	DEGFYWCMTDDHR	13	0	1730.65		IPI00866802			yes	2.5452e-05	178.71	8								1
IPI00596315	DETNYGIPQR	10	0	1191.55		IPI00596315	P63247		yes	0.0013986	164.33	4				1
IPI00578012;IPI00821645;IPI00683271	DEYELLCLDGSR	12	0	1468.65		IPI00683271	P02789;Q4ADG4;Q4ADJ6;Q4ADJ7		no	1.2831e-61	272.15	7.4	2	2	1	2	2	9	10	10	3					1	1							1		1
IPI00595847	DEYGNTWLTAFVVK	14	0	1641.8		IPI00595847			yes	3.4238e-183	338.77	4	2	3	3	12	6	2			1
IPI00589747;IPI00818180;IPI00818685;IPI00819546;IPI00820473	DFDSYGR	7	0	858.351		IPI00818180	P20740		no	1.391e-05	198.39	7.17			1	2	2																	1
IPI00818415;IPI00583337	DFMIQGGDFTR	11	0	1285.58		IPI00818415	P24367		yes	0.0013189	160.18	14.7														1	2
IPI00592552	DGGSESGALIGR	12	0	1117.54		IPI00592552	O57658		yes	0.00029554	174.4	8						1		1	2
IPI00584997	DGITIFRPSTFFIK	14	1	1640.89		IPI00584997	Q98UI9		yes	2.659e-06	182.07	3.65	3	7	3	3	1	3	1	2
IPI00578012;IPI00821645;IPI00683271	DGKGDVAFVK	10	1	1034.54		IPI00683271	P02789;Q4ADG4;Q4ADJ6;Q4ADJ7		no	7.0703e-05	188.99	8.97	1				3	5	6	6	3	1	2	2	1	2	1		1					1
IPI00578012;IPI00821645;IPI00683271	DGKGDVAFVKHTTVNENAPDQK	22	2	2369.16		IPI00683271	P02789;Q4ADG4;Q4ADJ6;Q4ADJ7		no	0.00069424	106.57	7							1
IPI00587313;IPI00681776	DGNTMVACPR	10	0	1119.48		IPI00681776	P10184;Q6XLT0		no	2.0021e-41	257.88	10.5	1				1	3		8	10	6	1		1	2	2		2	2	1			1
IPI00820456;IPI00595705	DGSIQEVNVSPCPTQPCQLVK	21	0	2355.12		IPI00820456	Q5ZJS7		yes	3.3094e-07	182.17	18																		2
IPI00587452	DGTIMLVATYDDAATK	16	0	1683.8		IPI00587452			yes	1.6474e-06	180.84	15.7															1	2
IPI00587313;IPI00819348;IPI00681776	DGTSWVACPR	10	0	1147.51		IPI00681776	P10184;Q6XLT0		no	2.2896e-10	214.83	11	1		2		2	3	1	8	7	4	2			2	3	2	4	1	1		1	1	1
IPI00593541	DHSPDLYSLELSGLEEIGK	19	0	2101.02		IPI00593541	Q1XIH7		yes	0.00091011	162.79	15															1
IPI00599064	DIANTFFPSGK	11	0	1195.59		IPI00599064	Q5ZK58		yes	0.00034915	172.27	20.5																				1	1
IPI00578632;IPI00820116	DICNDVLSLLEK	12	0	1417.71		IPI00578632	Q5ZKC9;Q9PS11;Q9PS14		yes	6.5382e-55	267.75	11.7				2	1										1					1		1
IPI00589837	DIEQLTSLDFFR	12	0	1482.74		IPI00589837			yes	1.2814e-62	276.95	5.6					2	3
IPI00577039	DIISDTSGDFR	11	0	1224.56		IPI00577039	P17785		yes	7.5175e-08	211.78	19.2															1	1						1		1
IPI00577274	DILATNGVVHFVNELLIPDSAK	22	0	2364.27		IPI00577274	O42390		yes	0.0049018	90.654	8								1
IPI00583974	DILNQITK	8	0	943.534		IPI00583974	P01012		yes	0.00078715	194.44	10.5	3	1		1	1	2	1		2	2	3	3	2	2	1	1		1	1		1	1
IPI00583974	DILNQITKPNDVYSFSLASR	20	1	2280.18		IPI00583974	P01012		yes	4.2191e-62	256.98	11.3	8	9	10	11	8	14	9	12	12	30	39	41	42	21	12	4	6	5	13	12	3	4	2	3
IPI00578016	DILSDYEESSVIQEVR	16	0	1880.9		IPI00578016	Q90839		yes	2.8018e-139	314.59	8.6								4	6
IPI00570770	DISTNYYASQK	11	0	1288.59		IPI00570770	P08110;B5AAV6;Q90WA6		yes	0.0035906	147.74	6						1
IPI00587398;IPI00603888	DITYFIQQLLR	11	0	1408.77		IPI00587398	Q90WD0		yes	1.1705e-11	218.71	4				2
IPI00593541;IPI00819648	DIVTLLSR	8	0	915.539		IPI00593541	Q1XIH7;Q5ZMF2		yes	0.0011712	163.77	15															2
IPI00589747;IPI00818180;IPI00818685;IPI00819546;IPI00820473	DKEGNTWLTAFVYK	14	1	1670.83		IPI00818180	P20740		no	2.2938e-108	302.28	4.51	1	3	5	11	7	5	4	1
IPI00597105	DKGLNPCEIGPD	12	1	1313.59		IPI00597105			yes	0.0032665	138.24	14														2
IPI00597482;IPI00681228	DKIVISQNELLTDDDELK	18	1	2087.06		IPI00597482	Q6L608		yes	0.0015708	142.91	2.33	2				1
IPI00597482;IPI00681228	DKIVISQNELLTDDDELKR	19	2	2243.16		IPI00597482	Q6L608		yes	3.3741e-27	227.67	1.67	5				1
IPI00589747;IPI00818180;IPI00818685;IPI00819546;IPI00820473	DLDTDGCLSHILSSK	15	0	1659.78		IPI00818180	P20740		no	2.5584e-114	302.58	4.62	1	3	8	14	2	4	1	3	2	1
IPI00589747;IPI00818180;IPI00818685;IPI00819546;IPI00820473	DLDTDGCLSHILSSKVFELNR	21	1	2418.18		IPI00818180	P20740		no	0.001394	118.21	4				2
IPI00582445;IPI00883234;IPI00596535;IPI00576730;IPI00883105;IPI00587380;IPI00883225	DLEVSDPTETTLSLR	15	0	1674.83		IPI00587380	P10039-2;P10039;Q90996;Q90995;P10039-3;P10039;Q90994;P10039-1;P10039;Q90824		no	6.9984e-81	281.26	3			4
IPI00589613	DLIFKDSAVK	10	1	1134.63		IPI00589613	Q92062		yes	0.0022178	152.34	22																						1
IPI00602986	DLKDEIVR	8	1	986.54		IPI00602986			yes	0.0075595	146.58	16																1
IPI00578012;IPI00821645;IPI00683271	DLLFKDLTK	9	1	1091.62		IPI00683271	P02789;Q4ADG4;Q4ADJ6;Q4ADJ7		no	1.9817e-08	203.29	8.85				1	2	3	4	4	2					2			1					1
IPI00578012;IPI00821645;IPI00683271	DLLFKDLTKCLFK	13	2	1639.9		IPI00683271	P02789;Q4ADG4;Q4ADJ6;Q4ADJ7		no	0.0028527	132.32	7							1
IPI00578012;IPI00821645;IPI00683271	DLLFKDSAIMLK	12	1	1392.77		IPI00683271	P02789;Q4ADG4;Q4ADJ6;Q4ADJ7		no	3.4898e-09	211.46	7.22					1	7	13	6	5
IPI00585021;IPI00819928	DLLVSSSTDLDTTLVLVNAIYFK	23	0	2526.35		IPI00585021	P01013		yes	3.8347e-10	182.17	11.4									6	22	15	5	2	2		1	1	1			1	1
IPI00822110;IPI00579245;IPI00818995	DLNAVAFR	8	0	904.477		IPI00822110			yes	0.0020318	172.21	22																						1
IPI00589382	DLQNISQNGGSSR	13	0	1374.65		IPI00589382			yes	0.00058497	158.11	8								1
IPI00597129	DLRPICGTDGVTYTNDCLLCAYSIEFGTNISK	32	1	3652.68		IPI00597129	P01005;B6V1G0;Q6LDY9;Q75PY2		yes	1.2184e-06	81.151	14														1
IPI00775749;IPI00819590	DLSDLVTR	8	0	917.482		IPI00775749	P11682;Q197X2;Q7LZ77		no	0.0037466	157.58	4.5				1	1
IPI00655503;CON__P60712;IPI00572084;IPI00820892;IPI00811966;IPI00883255;IPI00582169;IPI00596848;IPI00821989;IPI00578082;IPI00579460;IPI00580021;IPI00837485	DLTDYLMK	8	0	997.479		IPI00837485	P60712;P60706;Q5ZLX9;P53478;C3VQ53;Q0QWA1;P68139;P68034;P08023;P63270;Q5ZMQ2		no	0.0020138	161.68	13.2					1				1						1									1
IPI00596586	DLVILLYETALLSSGFSLEDPQTHANR	27	0	3001.54		IPI00596586	P11501		yes	1.5544e-29	202.49	3.43	5	1	1	2	2	2		1
IPI00575808;IPI00822939	DLVSSLTSGLLTIGDR	16	0	1645.89		IPI00575808	Q5F3V2		yes	0.0044057	121.45	4				1
IPI00820593;IPI00591552	DLVVLLFETALLSSGFSLEDPQTHSNR	27	0	2987.52		IPI00820593	Q04619		yes	8.715e-37	214.74	2.92	21	13	11	8	4	2	1	1	2	1
IPI00655503;CON__P60712;IPI00572084;IPI00820892;IPI00837485	DLYANTVLSGGTTMYPGIADR	21	0	2214.06		IPI00837485	P60712;P60706;Q5ZLX9;P53478;Q5ZMQ2		no	3.9673e-06	176.94	12			1	1		1									1							2
IPI00593765	DMSSGQVALYTLALR	15	0	1623.83		IPI00593765	Q5ZL64		yes	1.3609e-07	185.27	8.33								2	1
IPI00598113	DNHVGLSLSAR	11	0	1167.6		IPI00598113	A7UEB0;Q8JIG5		yes	0.00052808	185.77	11.9		1							2	1	3	3	2	2				1		1
IPI00576977;IPI00819077;IPI00572919;IPI00598581	DNIQGITKPAIR	12	1	1324.75		IPI00576977	P62801;P70081		yes	0.00049977	171.92	14.7				1															1		1
IPI00592552	DNIQPGQEYNFLK	13	0	1564.75		IPI00592552	O57658		yes	0.0069703	125.82	12.5								1									1
IPI00596673	DNLLNFIK	8	0	975.539		IPI00596673	P09102		yes	0.0061046	151.44	9									2
IPI00579092;IPI00820692	DNLTLWTSDMQGDGEEQNKEALQDVEDENQ	30	1	3450.46		IPI00579092	Q5ZMT0		yes	0.00031162	68.361	1	1
IPI00591852	DNLTLWTSENQGDEGDAGEGEN	22	0	2349.95		IPI00591852	Q5ZLQ6;Q9PS15;Q9PS17		yes	0.0027428	96.012	1	1
IPI00602683	DNNVEFTPASIEK	13	0	1462.69		IPI00602683			yes	0.00084935	155.02	18																		1
IPI00598054	DNPEEEVLER	10	0	1228.56		IPI00598054			yes	0.00010615	174.98	16.7																1	2
IPI00589747;IPI00818180;IPI00818685;IPI00819546;IPI00820473	DNSPISNKVIQLFVNNK	17	1	1929.03		IPI00818180	P20740		no	3.1221e-05	182.02	4				3
IPI00583980	DNVYTSELVSR	11	0	1281.62		IPI00583980			yes	0.0010853	163.12	8								1
IPI00587452	DNWVFLGAK	9	0	1048.53		IPI00587452			yes	1.4982e-05	189.38	15.8															2	2	1
IPI00578012;IPI00821645;IPI00683271	DPVLKDLLFK	10	1	1186.7		IPI00683271	P02789;Q4ADG4;Q4ADJ6;Q4ADJ7		no	5.2535e-67	277.96	7.63			1	2	4	9	10	17	6													2
IPI00578012;IPI00821645;IPI00683271	DPVLKDLLFKDSAIMLK	17	2	1945.1		IPI00683271	P02789;Q4ADG4;Q4ADJ6;Q4ADJ7		no	0.0011347	134.9	6.33						2	1
IPI00584997	DQCPCVHGGHFYKPGETIR	19	1	2257.02		IPI00584997	Q98UI9		yes	2.1482e-06	186.85	2.86		3	2	2
IPI00578012;IPI00821645;IPI00683271	DQLTPSPR	8	0	912.466		IPI00683271	P02789;Q4ADG4;Q4ADJ6;Q4ADJ7		no	0.0084102	144.12	22																						1
IPI00589747;IPI00812901;IPI00818180;IPI00818685;IPI00819546;IPI00820473	DQPGKFDIVLISSYTGK	17	1	1866.97		IPI00818180	P20740		no	1.7678e-05	183.96	4.09	1	2	8	14	2	3	2	1
IPI00589747;IPI00812901;IPI00818180;IPI00818685;IPI00819546;IPI00820473	DQPGKFDIVLISSYTGKR	18	2	2023.07		IPI00818180	P20740		no	0.0013026	145.86	4				3
IPI00584997	DQVYKPCGEAK	11	1	1293.6		IPI00584997	Q98UI9		yes	0.0068142	127.42	2		1
IPI00582445;IPI00883234;IPI00596535;IPI00576730;IPI00883105;IPI00587380;IPI00883225	DRGETAYAVYDK	12	1	1386.64		IPI00587380	P10039-2;P10039;Q90996;Q90995;P10039-3;P10039;Q90994;P10039-1;P10039;Q90824		no	0.0039838	143.24	3			3
IPI00597105	DSAGANIYLEK	11	0	1179.58		IPI00597105			yes	8.2823e-67	277.7	14														2
IPI00578012;IPI00821645;IPI00683271	DSAIMLK	7	0	776.41		IPI00683271	P02789;Q4ADG4;Q4ADJ6;Q4ADJ7		no	6.4118e-05	183.43	8.1	1			1		4	3	2	2	2	6
IPI00578012;IPI00821645;IPI00683271	DSAIMLKR	8	1	932.511		IPI00683271	P02789;Q4ADG4;Q4ADJ6;Q4ADJ7		no	0.0016827	162.5	7.33							2	1
IPI00584997	DSCPCMFQGK	10	0	1228.47		IPI00584997	Q98UI9		yes	7.6955e-06	199.46	3.59	6	19	9	7	7	5	1		3	1
IPI00597482	DSCSTWGGGHFSTFDK	16	0	1787.72		IPI00597482			yes	1.1814e-19	214.23	6.29	2				1	3													1
IPI00573738	DSISVTNAK	9	0	933.477		IPI00573738	P01014		yes	0.0020703	160.88	9.75									2	1	1
IPI00578012;IPI00821645;IPI00683271	DSNVNWNNLK	10	0	1202.57		IPI00683271	P02789;Q4ADG4;Q4ADJ6;Q4ADJ7		no	1.0474e-26	242.59	8.02	2	2	3	3	3	8	8	6	3	1	1		1	3	2					1		1		1
IPI00578012;IPI00821645;IPI00683271	DSNVNWNNLKGK	12	1	1387.68		IPI00683271	P02789;Q4ADG4;Q4ADJ6;Q4ADJ7		no	0.0034947	141.08	8							1	1	1
IPI00600127	DSTGHLSVLLHSCQLSIGSVK	21	0	2237.15		IPI00600127			yes	9.3248e-05	156.67	9									1
IPI00577739;IPI00587444;IPI00574963;IPI00578632;IPI00579092;IPI00820692;IPI00591852;IPI00818270	DSTLIMQLLR	10	0	1188.65		IPI00578632	Q5ZMD1;Q5F3W6;Q5ZKJ2;Q5ZKC9;Q9PS11;Q9PS14;Q5ZMT0;Q5ZLQ6;Q9PS15;Q9PS17		no	2.4056e-27	244.61	10.9	1	2	2	2	2	1									4	1								4
IPI00775749	DSVSEPQEFSISGSVK	16	0	1694.8		IPI00775749	P11682;Q197X2;Q7LZ77		yes	7.4749e-17	211.51	6.75	1			1	1												1
IPI00574195	DSYGAMADCCSK	12	0	1363.48		IPI00574195	P19121		yes	8.0273e-05	185.77	8								3
IPI00583980	DTAGILSWDEFR	12	0	1408.66		IPI00583980			yes	0.0001795	176.95	4.5				1	1
IPI00595847	DTITKLLLVRPEGVLIEK	18	2	2036.22		IPI00595847			yes	0.0041602	127.32	4				2
IPI00818415;IPI00583337	DTNGSQFFITTVK	13	0	1456.72		IPI00818415	P24367		yes	0.0020731	147.33	17																	1
IPI00593765	DVAAHGQSVDLLSILQEK	18	0	1922.01		IPI00593765	Q5ZL64		yes	0.0099625	111.64	8								1
IPI00829402	DVAAVVGLDDPYQHGR	16	0	1710.83		IPI00829402	A1XF95		yes	0.0041232	122.46	9									1
IPI00578016	DVECCGDQLCVWGECR	16	0	2041.78		IPI00578016	Q90839		yes	2.0581e-65	266.2	8.5								2	2
IPI00595847	DVGQLFHTAMK	11	0	1245.62		IPI00595847			yes	6.5089e-18	230.41	4.1	2		5	7	3	1	1		1
IPI00580810	DVLDYFHSR	9	0	1150.54		IPI00580810			yes	0.0085829	133.86	18																		1
IPI00596315	DVLSVAFSSDNR	12	0	1308.63		IPI00596315	P63247		yes	0.0025708	152.7	13.5					1																	1
IPI00603587;IPI00821427;IPI00576694;IPI00818300;IPI00571424	DVNAAIAAIK	10	0	984.56		IPI00603587	P09645;P09642		yes	0.0021884	129.7	9.8				3											1							1
IPI00775749	DVPYAQTLQAK	11	0	1232.64		IPI00775749	P11682;Q197X2;Q7LZ77		yes	0.0080596	125.72	17																	1
IPI00582445;IPI00883234;IPI00596535;IPI00576730;IPI00883105;IPI00587380;IPI00883225	DVTDTTALITWSK	13	0	1449.74		IPI00587380	P10039-2;P10039;Q90996;Q90995;P10039-3;P10039;Q90994;P10039-1;P10039;Q90824		no	3.0703e-06	184.03	3			1
IPI00813945;IPI00883181;IPI00814509;IPI00813921;IPI00821752;IPI00594561	DVTELYLDGNQFTLVPK	17	0	1950.99		IPI00813945	Q90WZ2;Q90XG2;Q90Z44		yes	1.1107e-15	211.75	3.33			2	1
IPI00580509	DWLVIPDAAAAYIYEAVNK	19	0	2121.08		IPI00580509	P02659		yes	5.1697e-07	190.44	11.7	1	1	1	1													2		1	1		1
IPI00572461;IPI00813541	DYETATLSDIK	11	0	1254.6		IPI00572461	Q90734;Q9PS32		yes	0.0046902	142.83	22																						1
IPI00651336	DYFEEYGKIDTIEIITDR	18	1	2219.06		IPI00651336	Q5ZME1		yes	3.0349e-06	189.1	1.5	1	1
IPI00601768;IPI00818710	DYNELLFAWK	10	0	1297.63		IPI00601768	Q10751		yes	0.0024173	150.1	3			1
IPI00593624	DYSPVCGTDGK	11	0	1197.5		IPI00593624	P85000		yes	0.0013809	159.4	23																							2
IPI00596673	EADDIVSWLK	10	0	1174.59		IPI00596673	P09102		yes	0.0083821	120.99	9									1
IPI00819356;IPI00604279	EAFVPPVQR	9	0	1041.56		IPI00819356	Q9YGP0		yes	4.3256e-06	186.76	15														8	1								1
IPI00591299;IPI00786782;IPI00602226	EALQPIHDLADEAISR	16	0	1776.9		IPI00591299	P02845;Q6BCB8		no	2.9004e-09	193.06	10.8				1	1												2
IPI00584997	EAWEHDCQYCTCDEETLNISCFPRPCAK	28	1	3575.43		IPI00584997	Q98UI9		yes	3.9674e-12	140.95	2		1
IPI00574195	ECCEGDMVECMDDMAR	16	0	2006.66		IPI00574195	P19121		yes	0.00088259	139.48	8.33								2	1
IPI00578012;IPI00821645;IPI00683271	ECNLAEVPTHAVVVR	15	0	1692.86		IPI00683271	P02789;Q4ADG4;Q4ADJ6;Q4ADJ7		no	1.9605e-241	358.82	7.22						1	5	3
IPI00578012;IPI00821645;IPI00683271	ECNLAEVPTHAVVVRPEK	18	1	2047.05		IPI00683271	P02789;Q4ADG4;Q4ADJ6;Q4ADJ7		no	1.0331e-140	308	10.2	1	1	3	6	4	10	8	12	5	4	5	2	3	7	4	5	6	4		1	1	1
IPI00578012;IPI00821645;IPI00683271	ECNLAEVPTHAVVVRPEKANK	21	2	2360.23		IPI00683271	P02789;Q4ADG4;Q4ADJ6;Q4ADJ7		no	0.00083007	125.98	7.5							1	1
IPI00584997	ECVSLPDCTSCNPEEK	16	0	1923.76		IPI00584997	Q98UI9		yes	6.3935e-53	252.08	3	5	7	6	4	2	3
IPI00597109;IPI00883256	EDEINTPAQISEVFDSIAYSK	21	0	2355.11		IPI00597109	D2KKL5;O57579;Q9PW08		yes	9.9498e-05	154.39	4.33				2	1
IPI00591488	EDFEGPFR	8	0	995.435		IPI00591488	P01875		yes	0.0016827	162.5	7							1
IPI00578016	EDPLNMDEMPFISLIPR	17	0	2015.97		IPI00578016	Q90839		yes	1.0528e-18	216.15	9									5
IPI00581589	EDVDTSTPEVR	11	0	1246.57		IPI00581589			yes	0.00014368	197.27	8.5								2	2
IPI00575808;IPI00822939	EEADEYIDIGALNGIFVLGR	20	0	2193.1		IPI00575808	Q5F3V2		yes	0.00044757	155.1	1.5	1	1
IPI00570770	EEASDYLELDTVK	13	0	1510.7		IPI00570770	P08110;B5AAV6;Q90WA6		yes	0.0029179	132.17	6						2
IPI00837485	EEEIAALVIDNGSGMCK	17	0	1834.84		IPI00837485	Q5ZMQ2		yes	0.00020084	162.46	13				1																		1
IPI00580985	EEFLDGDSWTQR	12	0	1481.64		IPI00580985	Q6EE32		yes	0.0001129	179.57	9									3
IPI00592949	EELEEVIKDI	10	1	1215.62		IPI00592949	Q5ZJX9		yes	0.0027959	147.19	4				1
IPI00591299;IPI00786782;IPI00602226	EETEIVVGR	9	0	1030.53		IPI00591299	P02845;Q6BCB8		no	0.0085829	133.86	4				1
IPI00589747;IPI00818180;IPI00818685;IPI00819546;IPI00820473	EETQNFLICMK	11	0	1411.65		IPI00818180	P20740		no	7.9265e-18	229.53	4.17			5	8	2	3
IPI00589747;IPI00818180;IPI00818685;IPI00819546;IPI00820473	EETQNFLICMKDDVISQDVAIDLPTNVVEGSPR	33	1	3731.8		IPI00818180	P20740		no	4.6212e-12	106.11	4				1
IPI00587313;IPI00681776	EEVPELDCSK	10	0	1204.53		IPI00681776	P10184;Q6XLT0		no	4.6134e-05	193.38	13						1		2	2	2				2	2	1	3	2
IPI00866802	EEVQAEVGSR	10	0	1102.53		IPI00866802			yes	0.0021154	157.66	9								1	2	1
IPI00578012;IPI00821645;IPI00683271	EFLGDKFYTVISSLK	15	1	1745.92		IPI00683271	P02789;Q4ADG4;Q4ADJ6;Q4ADJ7		no	1.5562e-74	277.31	9.69			4	5	3	18	19	14	6	2		1	1	6		2	4	1	3	4		3	2
IPI00591843;IPI00820086	EFLMSGLAAK	10	0	1065.55		IPI00591843	P87498		no	0.0065748	123.86	17																	1
IPI00587313;IPI00681776	EFQKVSPICTMEYVPHCGSDGVTYSNR	27	1	3160.41		IPI00681776	P10184;Q6XLT0		no	6.5482e-05	99.603	8.5								1	1
IPI00775749	EFSTSCKPFISGLNFCTK	18	1	2121.99		IPI00775749	P11682;Q197X2;Q7LZ77		yes	0.0065618	120.92	17																	1
IPI00596201	EFTLFSATR	9	0	1070.54		IPI00596201	Q25C36		yes	7.5016e-05	175.38	10										1
IPI00584670	EFYIQSTDYDR	11	0	1435.63		IPI00584670			yes	0.0065231	128.03	9									1
IPI00585747	EGIPALDNFLDKL	13	1	1443.76		IPI00585747	Q90705;B4ZAD9		yes	0.004578	129.16	22																						1
IPI00597129	EGKDVLVCNK	10	1	1160.59		IPI00597129	P01005;B6V1G0;Q6LDY9;Q75PY2		yes	5.6568e-05	192.26	12									1	1	2	1	2	1	1
IPI00589747;IPI00818180;IPI00818685;IPI00819546;IPI00820473	EGNTWLTAFVYK	12	0	1427.71		IPI00818180	P20740		no	0.00047918	172.17	3.75			1	3
IPI00584997	EGQCCSQCQQVACVANFPFGSVTIEVGK	28	0	3159.39		IPI00584997	Q98UI9		yes	3.4183e-26	190.85	2.75		7	6	3
IPI00582445;IPI00587380;IPI00883225	EGTEYEIELYGVSSGR	16	0	1787.82		IPI00587380	P10039-2;P10039;Q90996;P10039-1;P10039;Q90824		no	2.0823e-64	261.41	3			3
IPI00578012;IPI00821645;IPI00683271	EGTTYKEFLGDK	12	1	1386.67		IPI00683271	P02789;Q4ADG4;Q4ADJ6;Q4ADJ7		no	0.0013458	160.18	8.8					1	5	1	4	2									1				1
IPI00578012;IPI00821645;IPI00683271	EGTTYKEFLGDKFYTVISSLK	21	2	2425.24		IPI00683271	P02789;Q4ADG4;Q4ADJ6;Q4ADJ7		no	0.00023026	146.88	7.11						2	4	3
IPI00819823	EGVHLPHLSHFTYTDVNVVVHK	22	0	2527.3		IPI00819823			yes	4.6336e-05	129.88	11.2									1	1		2	1
IPI00598229	EGVHLPHMSHFTYTDVNVVVHK	22	0	2545.25		IPI00598229	O42273		yes	0.0090362	83.758	11											1
IPI00589985;IPI00581988	EHALLAYTLGVK	12	0	1313.73		IPI00589985	Q90835;Q5ZKM2		yes	2.5086e-05	160.53	13.5				1									1		1							1
IPI00597129	EHDGECKETVPMNCSSYANTTSEDGK	26	1	2945.18		IPI00597129	P01005;B6V1G0;Q6LDY9;Q75PY2		yes	0.00085225	84.166	14.5														1	1
IPI00571581	EHFSLGNLYLDHAIPIPMAGEEAAASAR	28	0	2979.45		IPI00571581	Q8JGM4		yes	3.5959e-17	149.85	6					2	7	2
IPI00587313;IPI00819348;IPI00681776	EHGANVEKEYDGECR	15	1	1791.75		IPI00681776	P10184;Q6XLT0		no	6.9781e-06	178.15	8.6								3	1	1
IPI00587313;IPI00819348;IPI00681776	EHGANVEKEYDGECRPK	17	2	2016.9		IPI00681776	P10184;Q6XLT0		no	9.1968e-32	233.97	8.55								7	2	2
IPI00584997	EHGKGTNLVLFNDK	14	1	1570.81		IPI00584997	Q98UI9		yes	3.0888e-17	218.06	2		1
IPI00775749	EHMGLDISDATVIMK	15	0	1658.8		IPI00775749	P11682;Q197X2;Q7LZ77		yes	9.0703e-09	188.91	17																	1
IPI00819356;IPI00604279;IPI00821516	EHQAMLHTLEETK	13	0	1565.75		IPI00819356	Q9YGP0;Q6PTX2		yes	1.8622e-79	286.93	14.2													1	13	3	1
IPI00819356;IPI00604279;IPI00821516	EHQAMLHTLEETKR	14	1	1721.85		IPI00819356	Q9YGP0;Q6PTX2		yes	5.5969e-10	193.81	14.1													1	9	2
IPI00829402	EHSDPIVEELNPGDALEPEGR	21	0	2302.07		IPI00829402	A1XF95		yes	0.0039609	102.08	9									1
IPI00595847	EIEVTNLKPGQVR	13	1	1481.82		IPI00595847			yes	3.1444e-39	250.7	6.39	1	3	5	7	4	2	1		2					1	3	2
IPI00819356;IPI00604279	EILAVDCSQTDPVQSQLR	18	0	2058.01		IPI00819356	Q9YGP0		yes	3.2465e-233	347.76	11.8	1		2		3	2		1	1		3	4	9	7	5	1	2					1
IPI00775749	EILAVEASTSR	11	0	1174.62		IPI00775749	P11682;Q197X2;Q7LZ77		yes	0.0012901	185.29	17																	1
IPI00775749	EILNMAQYQPSR	12	0	1448.71		IPI00775749	P11682;Q197X2;Q7LZ77		yes	1.0117e-08	208.56	2.67	1	1			1
IPI00595847	EIPFVPNQGQK	11	0	1255.66		IPI00595847			yes	0.0043862	142	4			1	4	1
IPI00582281	EISSVFPDAYIHLGGDEVSFDCWK	24	0	2770.26		IPI00582281			yes	0.0055273	79.511	9									1
IPI00655503;CON__P60712;IPI00572084;IPI00820892;IPI00582169;IPI00596848;IPI00821989;IPI00578082;IPI00579460;IPI00580021;IPI00576059;IPI00837485	EITALAPSTMK	11	0	1160.61		IPI00837485	P60712;P60706;Q5ZLX9;P53478;P68139;P68034;P08023;P63270;Q5ZMQ2		no	0.0043817	135.55	17		1													1	1					1			2
IPI00584997	EKICGLCGNYDGNK	14	1	1626.71		IPI00584997	Q98UI9		yes	0.00073144	138.02	2		1
IPI00573263;IPI00820606	EKLMKMEELK	10	2	1277.67		IPI00573263			yes	0.00041555	170.47	19																		1	1	1
IPI00597129	ELAAVSVDCSEYPK	14	0	1566.72		IPI00597129	P01005;B6V1G0;Q6LDY9;Q75PY2		yes	1.93e-67	272.97	14.7									1	2	2	1	1	2	1	1				1	1	1	1
IPI00597129	ELAAVSVDCSEYPKPDCTAEDR	22	1	2511.09		IPI00597129	P01005;B6V1G0;Q6LDY9;Q75PY2		yes	1.4398e-05	149.97	14.1									1	2	1		1	1	2						1		1
IPI00597129	ELAAVSVDCSEYPKPDCTAEDRPLCGSDNK	30	2	3382.48		IPI00597129	P01005;B6V1G0;Q6LDY9;Q75PY2		yes	4.8198e-13	132.65	13.9		1		1	1	1		2	3	2	3	2	4	6	4		1	3	1		3	2	3
IPI00583980	ELAEYDVSDAFGAPK	15	0	1610.75		IPI00583980			yes	8.759e-06	177.42	17																	1
IPI00584997	ELCYQECPSNMEYMECGNSCADTCADPER	29	0	3575.28		IPI00584997	Q98UI9		yes	2.7965e-34	199.67	3.07		8	3		3	1
IPI00866802	ELDLHVYEGTK	11	0	1302.65		IPI00866802			yes	5.6275e-26	242.83	8.5								4	4
IPI00818270	ELEAVCQDVLSLLDNYLIK	19	0	2234.15		IPI00818270			yes	3.7695e-05	180.7	4				1
IPI00578016	ELESLEDQAGVK	12	0	1316.65		IPI00578016	Q90839		yes	1.2388e-19	231.42	8.67								1	2
IPI00819356;IPI00604279	ELHPFLQHPVHGFHR	15	0	1849.95		IPI00819356	Q9YGP0		yes	4.6708e-105	295.78	13.6												3	6									1
IPI00775749	ELIDSTTFTNLK	12	0	1380.71		IPI00775749	P11682;Q197X2;Q7LZ77		yes	4.9355e-49	265.36	17																	1
IPI00583974	ELINSWVESQTNGIIR	16	0	1857.96		IPI00583974	P01012		yes	6.7944e-275	370.69	11.6	4	5	4	6	10	7	6	5	15	27	41	47	48	6	5	14	4	5	4	2	2	7	2	3
IPI00820593;IPI00591552;IPI00570770	ELISNASDALDK	12	0	1274.64		IPI00570770	Q04619;P08110;B5AAV6;Q90WA6		no	7.3786e-05	186.87	5					1
IPI00578016	ELLFPVCTPLPEEGEPCHDPSNR	23	0	2692.23		IPI00578016	Q90839		yes	5.4691e-07	138.97	8.62								4	3	1
IPI00591299;IPI00786782;IPI00602226	ELLQQVMK	8	0	987.542		IPI00591299	P02845;Q6BCB8		no	0.0019929	192.11	11.7	1																2
IPI00585021;IPI00819928	ELLSDITASK	10	0	1075.58		IPI00585021	P01013		yes	0.00034054	171.56	10.2				1		1		1	6	15	2	1		2		1	1
IPI00573738	ELLSEITRPNATYSLEIADK	20	1	2262.17		IPI00573738	P01014		yes	0.00034161	165.45	10.1									3	1	2	1
IPI00786274;IPI00822778	ELNAEQSQSQIPK	13	0	1470.73		IPI00786274	Q0PVE6;Q5F462		yes	0.00010099	167.18	10.3	1				2	3	1			1	3	4	3	2	1			1
IPI00591299;IPI00786782;IPI00602226	ELPTETPLVSAYLK	14	0	1559.84		IPI00591299	P02845;Q6BCB8		no	7.5124e-10	192.68	5.29	1	1	1	1	2												1
IPI00595847;IPI00821199	ELSHSMIYGLFPSIPSTYSGYPHQVSEDDNSCGFQNSDQPDVFTAFR	47	0	5326.36		IPI00595847			yes	1.1727e-06	52.057	4.25			1	2		1
IPI00589747;IPI00818180;IPI00818685;IPI00819546;IPI00820473	ELVADSVR	8	0	887.471		IPI00818180	P20740		no	0.0019924	176.29	3.5			2	2
IPI00583974	ELYRGGLEPINFQTAADQAR	20	1	2248.12		IPI00583974	P01012		yes	8.8394e-20	213.94	7.71	1	2				1				1	1											1
IPI00576308	ELYVMEISDNPGVHEAGEPEFK	22	0	2489.14		IPI00576308			yes	0.00064642	107.75	3			1
IPI00584997	EMALDWKAPVSTNR	14	1	1616.8		IPI00584997	Q98UI9		yes	0.00065203	146.16	2		3
IPI00602986;IPI00814241	ENAAYFQFFEEAQATESYLK	20	0	2385.08		IPI00602986			yes	7.0908e-20	214.81	16.2				1															1	1		1
IPI00819050	ENEGAFYPDNTK	12	0	1383.59		IPI00819050			yes	0.00052519	171.62	4				1
IPI00588294	ENNEHFCGAAILTEK	15	0	1731.79		IPI00588294			yes	0.0069931	117.92	3			1
IPI00589382	ENPFNDQIEAIFK	13	0	1563.76		IPI00589382			yes	4.2025e-08	198.32	7.75							1	3
IPI00597482	ENPLCGDVYFVVDPCSK	17	0	1997.89		IPI00597482			yes	3.0514e-15	209.66	2.25	7	2			2	1
IPI00597109;IPI00883256	ENSLLYDNAYSSIGNK	16	0	1786.84		IPI00597109	D2KKL5;O57579;Q9PW08		yes	5.1434e-20	216.54	4.29				5	2
IPI00847036	EPDGAADQGTEAACGNYDIR	20	0	2108.87		IPI00847036			yes	1.1347e-05	179.74	21.2																				1	1	2
IPI00595847;IPI00821199	EPGTVDLNYMR	11	0	1293.6		IPI00595847			yes	0.00039494	193.52	3.55			5	6
IPI00819496;IPI00573261	EPSAPSIPLPTYQTTPAGGSK	21	0	2098.06		IPI00819496	Q5ZJ70		yes	0.002174	109.54	5					1
IPI00819496;IPI00573261	EPTVDISPDTVGTLSLIMLAQAQEVFFLK	29	0	3161.66		IPI00819496	Q5ZJ70		yes	2.4701e-25	172.61	3.5			1	1
IPI00584997	EPVQIVQVSTVGR	13	0	1410.78		IPI00584997	Q98UI9		yes	0.00050188	159.08	2		1
IPI00819356;IPI00604279	EQFEDALR	8	0	1006.47		IPI00819356	Q9YGP0		yes	5.7699e-23	236.21	13.3												1		2
IPI00585627	EQFPDLIGYER	11	0	1365.66		IPI00585627			yes	2.1099e-05	201.84	9									1
IPI00598113	EQLEEFEAQLR	11	0	1390.67		IPI00598113	A7UEB0;Q8JIG5		yes	2.7724e-119	310.77	11.2	4	5	4	1	3	3	2	5	6	7	2	3	5	6	4	3	3	2	2	2	4	3		1
IPI00680973;IPI00583269;IPI00599848;IPI00602067;IPI00682792;IPI00955245	EQSGEYECSASNDVAAPVVQR	21	0	2295.01		IPI00680973	Q90773-1;Q90773;O93242;Q9DGI5;Q90773-2;Q90773;O57596		yes	3.8021e-15	205.65	9.6								2	2					1
IPI00580810	EQSVEGAVER	10	0	1102.53		IPI00580810			yes	0.0039731	132.01	18																		1
IPI00594673;IPI00818310;IPI00819914;IPI00600069	ERNYTDEMVAVLPSQEECSVDEV	23	1	2698.17		IPI00594673	P21760		no	0.0014152	105.91	17.2																	3	1
IPI00573473	ERPWLDAGPCDAALR	15	1	1725.83		IPI00573473	Q90WR3		yes	1.7062e-38	241.84	7.62	1							3	4
IPI00582445;IPI00883234;IPI00596535;IPI00576730;IPI00883105;IPI00587380;IPI00883225	ESAPATINAGTDLDNPK	17	0	1712.82		IPI00587380	P10039-2;P10039;Q90996;Q90995;P10039-3;P10039;Q90994;P10039-1;P10039;Q90824		no	4.8609e-22	218.6	3.17		1	3	2
IPI00601265;IPI00822987	ESPLHGTQNTINK	13	0	1437.72		IPI00601265	P02701		yes	3.7974e-57	267.02	17.5																2	3	4	2
IPI00601265;IPI00822987	ESPLHGTQNTINKR	14	1	1593.82		IPI00601265	P02701		yes	1.1297e-22	228.78	17.5																1	6	5	1
IPI00597023	ESSYACYYDDER	12	0	1556.57		IPI00597023			yes	0.0020882	155	9									2
IPI00813945;IPI00883181;IPI00814509;IPI00813921;IPI00821752;IPI00594561	ESYLQIPSAK	10	0	1134.59		IPI00813945	Q90WZ2;Q90XG2;Q90Z44		yes	2.0472e-08	209.6	3			2
IPI00597482;IPI00681228	ETDPCALSQLNK	12	0	1374.64		IPI00597482	Q6L608		yes	3.991e-14	223.14	4.85	3			1	3	4		1	1
IPI00600127	ETFPSWSGQER	11	0	1322.59		IPI00600127			yes	0.0044181	142.83	8.67								1	2
IPI00584997	ETGITVNGNQIPLPFSLK	18	0	1927.04		IPI00584997	Q98UI9		yes	7.9598e-15	208.39	5.26	1	6	3	3	3	3			1	1			1									1
IPI00582635	ETNLLYDPNESASSNQQR	18	0	2064.93		IPI00582635			yes	0.00086953	150.37	5					1
IPI00597482	ETQETICGLCGNYNGNMK	18	0	2087.87		IPI00597482			yes	0.00087965	164.15	1	3
IPI00597482	ETQETICGLCGNYNGNMKDDFETR	24	1	2851.18		IPI00597482			yes	1.6276e-05	126.84	1	1
IPI00597129	ETVPMNCSSYANTTSEDGK	19	0	2089.86		IPI00597129	P01005;B6V1G0;Q6LDY9;Q75PY2		yes	0.0029171	139.49	14.3														2	1
IPI00589747;IPI00813726;IPI00818180;IPI00818685;IPI00821056	ETVRPPSYFLNAGFTASTHHVK	22	1	2458.24		IPI00818180	P20740;Q9PSS0		no	1.1283e-124	293.83	3.91		1	8	19	5	1
IPI00571581	EVALDLLQYENVAVR	15	0	1730.92		IPI00571581	Q8JGM4		yes	1.9828e-123	305.51	5.76					7	22
IPI00580626;IPI00837495;IPI00591483;IPI00592950;IPI00597391;IPI00819786	EVDEQMLNVQNK	12	0	1445.68		IPI00592950	P09206;P09244;P09203;P32882		no	1.6497e-19	230.41	3.5			1	1
IPI00595270	EVDSGNDIYGNPIK	14	0	1519.72		IPI00595270	O42146		yes	3.1284e-19	222.79	16.3																2	1
IPI00595270	EVDSGNDIYGNPIKR	15	1	1675.82		IPI00595270	O42146		yes	1.0573e-08	188.48	17																	1
IPI00578016	EVEALMEDTQHK	12	0	1428.66		IPI00578016	Q90839		yes	3.8713e-132	319.79	8.58								6	5	1
IPI00582445;IPI00883234;IPI00596535;IPI00576730;IPI00883105;IPI00587380;IPI00883225	EVFVTDLDAPR	11	0	1260.63		IPI00587380	P10039-2;P10039;Q90996;Q90995;P10039-3;P10039;Q90994;P10039-1;P10039;Q90824		no	2.0804e-09	215.06	3			3
IPI00582445;IPI00883234;IPI00596535;IPI00576730;IPI00883105;IPI00587380;IPI00883225	EVILDPETTSYTLTELSPSTQYTVK	25	0	2814.41		IPI00587380	P10039-2;P10039;Q90996;Q90995;P10039-3;P10039;Q90994;P10039-1;P10039;Q90824		no	3.2087e-11	145.71	3.25		1	1	2
IPI00584997	EVIVDTLLSR	10	0	1143.65		IPI00584997	Q98UI9		yes	3.3843e-09	203.29	4.1	9	57	21	9	13	6	2	3	1	1				1	2	2		2				1	1
IPI00594673;IPI00818310;IPI00819914;IPI00600069	EVSPTAMAIFR	11	0	1220.62		IPI00594673	P21760		no	1.386e-14	224.64	17.2																2	17	9
IPI00589747;IPI00812901;IPI00818180;IPI00818685;IPI00819546;IPI00820473	EVTFSVEQDFVVTHPK	16	0	1860.93		IPI00818180	P20740		no	1.1545e-58	258.6	4.06			1	14		1
IPI00583974	EVVGSAEAGVDAASVSEEFR	20	0	2007.94		IPI00583974	P01012		yes	3.522e-243	349.47	12.1	6	5	5	6	9	6	1	2	23	72	176	180	242	42	20	6	2	2	3	2	2	14	10	2
IPI00573738	EWTSTNAMAK	10	0	1137.51		IPI00573738	P01014		yes	2.2896e-10	214.83	10.4								1	7	6	4											1
IPI00775749	EYSASANYDLQR	12	0	1415.63		IPI00775749	P11682;Q197X2;Q7LZ77		yes	0.0001795	176.95	7.33	1			1													1
IPI00596061	EYTSVITVPNGGHWGK	16	0	1743.86		IPI00596061	P41366		yes	2.5222e-06	179.93	18																		2
IPI00590239	FAAATGATPIAGR	13	0	1202.64		IPI00590239	P50890		yes	0.00016622	171.92	12.5				1																	1
IPI00593541;IPI00819648	FADEMYNLYGGNAVVEMVAVK	21	0	2319.09		IPI00593541	Q1XIH7;Q5ZMF2		yes	0.0021499	109.72	15															1
IPI00570770	FAFQAEVNR	9	0	1080.54		IPI00570770	P08110;B5AAV6;Q90WA6		yes	5.2394e-05	178.94	6						1
IPI00595847;IPI00821199	FAGHDLLVQK	10	0	1126.61		IPI00595847			yes	8.4101e-19	230.7	8.25	2	4	7	13	5	3	8	3	2	1	2		1	1	1		2	2	2	2		2	2
IPI00775749	FALSGIVTPGAK	12	0	1159.66		IPI00775749	P11682;Q197X2;Q7LZ77		yes	4.5529e-07	202.56	5.2	1	1	2														1
IPI00586548;IPI00601120	FAMLDDVR	8	0	965.464		IPI00586548	B1B565		no	0.0062689	150.84	8.5								1	1
IPI00589382	FANFDVFYMDFPLK	14	0	1752.82		IPI00589382			yes	0.00046104	154.28	8								2
IPI00582445;IPI00883234;IPI00596535;IPI00576730;IPI00883105;IPI00587380;IPI00883225	FAPISGGDHTELTVPK	16	0	1667.85		IPI00587380	P10039-2;P10039;Q90996;Q90995;P10039-3;P10039;Q90994;P10039-1;P10039;Q90824		no	0.00040609	154.1	2		1
IPI00775749	FAVQAEGVK	9	0	947.508		IPI00775749	P11682;Q197X2;Q7LZ77		yes	0.0024069	146.69	17																	1
IPI00573738	FCFDVFNEMK	10	0	1335.56		IPI00573738	P01014		yes	3.013e-36	253.64	10.4	1	1	3	3	2	5	2	18	55	66	32	3	1	2	3	2	2	4	3			3	3	3
IPI00584997	FDFLGDCDYILAQDFCPNNMDAGTFR	26	0	3101.3		IPI00584997	Q98UI9		yes	2.004e-41	225.08	3.06	2	5	4	3	2	1
IPI00591299;IPI00602226	FDIDPGFNSR	10	0	1166.54		IPI00591299	P02845;Q6BCB8		no	2.0472e-08	209.6	4.75	1	2	2		2												1
IPI00589747;IPI00812901;IPI00818180;IPI00818685;IPI00819546;IPI00820473	FDIVLISSYTGK	12	0	1341.72		IPI00818180	P20740		no	3.3772e-32	247.79	3.9	1	3	8	12	3	3			1
IPI00583974	FDKLPGFGDSIEAQCGTSVNVHSSLR	26	1	2820.35		IPI00583974	P01012		yes	2.5565e-26	203.26	11.6						2			24	69	80	70	98	1		1			3	1		2
IPI00580810	FDSSDVPK	8	0	893.413		IPI00580810			yes	0.0019929	172.15	18																		1
IPI00589747;IPI00818180;IPI00818685;IPI00819546;IPI00820473	FDVTVTAPGSLTVMDSELTVK	21	0	2209.12		IPI00818180	P20740		no	2.8891e-50	246.27	4.33	1	7	16	74	4	6	4	4	2													1
IPI00594746;IPI00821285	FEALQQEEGEER	12	0	1463.65		IPI00594746	P02752;Q9PWK0		yes	0.00019888	176.18	14.8													1	2				1
IPI00600859	FESNFNTQATNR	12	0	1427.64		IPI00600859	P00698;B8YJN9;B8YJP1;B8YJT7;B8YK79		yes	1.7211e-176	337.75	18.8	5	2	4	3	2	2	2	1	2	4	2	2	3	4	2	1	7	68	200	202	82	12	6	2
IPI00600859	FESNFNTQATNRNTDGSTDYGILQINSR	28	1	3162.46		IPI00600859	P00698;B8YJN9;B8YJP1;B8YJT7;B8YK79		yes	7.6875e-18	152.95	19.8																			6	9	2
IPI00593654	FEVFVFDVGK	10	0	1185.61		IPI00593654			yes	0.0048145	127.76	10										1
IPI00595847;IPI00821199	FEVIFEAPVK	10	0	1177.64		IPI00595847			yes	8.0748e-05	176.38	4.82	2	3	2	10	2	3	2	2	1					1
IPI00595847;IPI00821199	FEVIFEAPVKIYALDK	16	1	1881.03		IPI00595847			yes	0.0085636	112.51	4				1
IPI00683271	FFSASCVPGATIEQK	15	0	1640.79		IPI00683271	P02789;Q4ADG4;Q4ADJ6;Q4ADJ7		yes	1.3173e-35	238.2	8.49	2	3	3	4	5	12	37	40	10	5	5	1	1	6	4	2	3	3				1		1
IPI00683271	FFSASCVPGATIEQKLCR	18	1	2070		IPI00683271	P02789;Q4ADG4;Q4ADJ6;Q4ADJ7		yes	1.4415e-12	206.43	7.38						3	4	4	2
IPI00819356;IPI00604279	FGLMEDGVEDIFQDSTQLYGPAFPFFR	27	0	3125.45		IPI00819356	Q9YGP0		yes	4.8528e-18	172.69	13.5													1	1
IPI00581589;IPI00593580	FGQGSDPIWMDDVNCVGTEAALSQCQFR	28	0	3187.38		IPI00581589			no	1.9066e-14	145.65	5					2
IPI00596201	FGSSAGLWTK	10	0	1052.53		IPI00596201	Q25C36		yes	0.0040735	131.5	9									1
IPI00577274	FGTLFSVDK	9	0	1012.52		IPI00577274	O42390		yes	0.00033256	171.73	8								1
IPI00586548	FGTSWTVIQNR	11	0	1307.66		IPI00586548	B1B565		yes	2.5677e-30	246.59	8.25								3	1
IPI00578012;IPI00821645;IPI00683271	FGVNGSEK	8	0	836.403		IPI00683271	P02789;Q4ADG4;Q4ADJ6;Q4ADJ7		no	0.00082011	170.73	8.88						2	3	2														1
IPI00571581	FGVTTFPSAYLLLR	14	0	1583.87		IPI00571581	Q8JGM4		yes	1.4463e-11	200.93	5.93				1	3	7	2	1
IPI00597482;IPI00681228	FHGVCTYILMK	11	0	1367.67		IPI00597482	Q6L608		yes	0.00078075	166.33	3	3					2
IPI00775749	FHMLFTPSEQSSAWK	15	0	1794.84		IPI00775749	P11682;Q197X2;Q7LZ77		yes	0.00664	118.87	17																	1
IPI00818180;IPI00818685;IPI00819546;IPI00820473	FIYIDDNVQAQTLIWLAR	18	0	2178.15		IPI00818180			yes	0.0082022	116.78	4				1
IPI00579090;IPI00822777	FLAITTDCLQILAYGNQESK	20	0	2284.14		IPI00579090	O42486		yes	8.5582e-38	237.59	4				1
IPI00597109	FLEAPVVSEADK	12	0	1303.67		IPI00597109	D2KKL5;O57579		yes	0.0087471	121.36	4				1
IPI00591299;IPI00786782;IPI00602226	FLEVVQLCR	9	0	1162.62		IPI00591299	P02845;Q6BCB8		no	0.0020474	148.52	3			1
IPI00573327	FLHEYVSSYGQAPLPVLLGSTR	22	0	2433.27		IPI00573327	Q9W6F5		yes	0.00060704	108.71	9									2
IPI00582635	FLLDPNADASDPPSDLGYK	19	0	2033.96		IPI00582635			yes	0.0025076	144.17	4				1
IPI00574055	FLLDYIAPITEK	12	0	1421.78		IPI00574055	P24802		yes	0.0094176	120.09	6						1
IPI00583368;IPI00818136	FLNSGGFIGYAPYINR	16	0	1787.9		IPI00583368			yes	0.0031381	126.09	6						2
IPI00591843;IPI00820086	FLPGYAAGASELPLK	15	0	1532.82		IPI00591843	P87498		no	0.00017864	165.7	11.7	1																2
IPI00591299;IPI00786782;IPI00602226	FLPISSSSAADIPVHIQIDAITALK	25	0	2606.43		IPI00591299	P02845;Q6BCB8		no	0.00089529	114.55	9.5		1															1
IPI00818934;IPI00823141	FLPTFSLAAAALPSR	15	0	1560.87		IPI00818934			yes	0.00078762	147.18	17																	2
IPI00575271	FLQDYFDGNLK	11	0	1358.65		IPI00575271	Q8JG64		yes	0.0022274	152.54	9									2
IPI00575271	FLQDYFDGNLKK	12	1	1486.75		IPI00575271	Q8JG64		yes	0.0038287	141.93	9									1
IPI00818934;IPI00823141	FLQMVQLLR	9	0	1146.66		IPI00818934			yes	0.0014969	164.96	9	1																1
IPI00602986;IPI00814241	FLSEMLK	7	0	866.457		IPI00602986			yes	0.0009206	164.78	5					1
IPI00589360;IPI00822052	FLVGTDGVPVMR	12	0	1289.68		IPI00589360			yes	1.6326e-05	195.27	16.8									2					2	1	3	13	8	1		1	1
IPI00589382	FLWDNLHNR	9	0	1213.6		IPI00589382			yes	0.0016485	163.32	7.67							1	2
IPI00570697;IPI00818683	FMAPDIEAAHR	11	0	1256.6		IPI00570697	Q802A0		yes	0.00014368	197.27	7		1	2	1				1														1
IPI00819356	FMEIVAEQALQHFK	14	0	1689.85		IPI00819356			yes	1.5334e-48	259.48	12.4	1	1	3	1	2	2	3	1	2			5	11	19	7	5	2					2	1
IPI00578012;IPI00821645;IPI00683271	FMMFESQNK	9	0	1160.5		IPI00683271	P02789;Q4ADG4;Q4ADJ6;Q4ADJ7		no	5.3754e-70	279.28	9.48	9	3	10	10	13	52	78	72	11	6	5	6	8	12	8	11	11	5	7	4	7	8	6	3
IPI00578012;IPI00821645;IPI00683271	FMMFESQNKDLLFK	14	1	1776.86		IPI00683271	P02789;Q4ADG4;Q4ADJ6;Q4ADJ7		no	5.7244e-43	253.88	7.38			1	1		9	26	14	3					1			1
IPI00600353	FMQFSQEQGLK	11	0	1341.64		IPI00600353	Q8QFM7		yes	3.3015e-18	232.41	17.1																3	5				1
IPI00600353	FMQFSQEQGLKDEEILILPQTDK	23	1	2736.37		IPI00600353	Q8QFM7		yes	7.1307e-08	169.49	17.1																3	7	3	1
IPI00584997	FNFHGNCHYVLAK	13	0	1605.75		IPI00584997	Q98UI9		yes	1.0071e-25	237.53	3.94	1	12	8		4	5	2	2	1
IPI00582281	FNVLHWHIVDDQSFPYQSISFPELSNK	27	0	3246.58		IPI00582281			yes	0.0011617	68.42	9									1
IPI00591299;IPI00786782;IPI00602226	FPAVLPQMPLQLIK	14	0	1593.93		IPI00591299	P02845;Q6BCB8		no	0.00090997	136.53	9.5		1															1
IPI00575767;IPI00818537	FPFNPFDLTK	10	0	1224.62		IPI00575767	Q5ZMM4		yes	0.002123	158.76	8.5								1	1
IPI00581589;IPI00593580	FPGWGSHNCK	10	0	1188.51		IPI00581589			no	9.367e-09	211.45	5					2
IPI00597129	FPNATDK	7	0	791.381		IPI00597129	P01005;B6V1G0;Q6LDY9;Q75PY2		yes	9.4473e-05	191.03	14.3														2	1
IPI00597129	FPNATDKEGK	10	1	1105.54		IPI00597129	P01005;B6V1G0;Q6LDY9;Q75PY2		yes	8.2225e-05	175.93	13.4											1	2	1	2	3
IPI00597129	FPNATDKEGKDVLVCNK	17	2	1933.96		IPI00597129	P01005;B6V1G0;Q6LDY9;Q75PY2		yes	3.9033e-31	232.37	14.4												1		8	5	2
IPI00775749	FQIPGLSEK	9	0	1017.55		IPI00775749	P11682;Q197X2;Q7LZ77		yes	0.0021167	160.88	9	1																1
IPI00574480;IPI00651224;IPI00680856	FQSAAIGALQEASEAYLVGLFEDTNLCAIHAK	32	0	3436.7		IPI00574480	P84247;Q92068		yes	3.4249e-34	164.79	2	2	1	2
IPI00575899;IPI00684128;IPI00683452	FQSSAVMALQEASEAYLVGLFEDTNLCAIHAK	32	0	3512.7		IPI00575899	P84229		yes	2.0528e-15	131.94	1.75	4	3		1
IPI00595847	FQVSYHNR	8	0	1049.5		IPI00595847			yes	0.0054689	153.78	4				1
IPI00573473	FRPHSWEVLPGYPR	14	1	1739.89		IPI00573473	Q90WR3		yes	1.7054e-10	196.11	8.67								2	4
IPI00601265;IPI00822987	FSESTTVFTGQCFIDR	16	0	1893.86		IPI00601265	P02701		yes	1.665e-23	220.97	17.9																	24	64	8	1
IPI00775749	FSNNLQGSLK	10	0	1106.57		IPI00775749	P11682;Q197X2;Q7LZ77		yes	8.2225e-05	175.93	6.67	1	1															1
IPI00575767;IPI00818537	FSSANEDNVSQVR	13	0	1451.66		IPI00575767	Q5ZMM4		yes	2.2684e-34	247.29	8.5								1	1
IPI00588294	FSSTIKPICLPDNSHIFQEGAR	22	1	2516.25		IPI00588294			yes	0.0049018	90.654	4				1
IPI00575767;IPI00651612	FSTVAGESGSADTVR	15	0	1482.7		IPI00575767	Q5ZMM4;Q5ZL24		yes	0.00082956	141.37	8.5								1	1
IPI00575767;IPI00651612	FSTVAGESGSADTVRDPR	18	1	1850.88		IPI00575767	Q5ZMM4;Q5ZL24		yes	0.0093311	113.53	1	1
IPI00595847	FSVQAHGSCCVFTR	14	0	1654.73		IPI00595847			yes	6.4804e-05	175.21	3.95			8	27	2	2
IPI00573327	FSYLTMLAQK	10	0	1200.62		IPI00573327	Q9W6F5		yes	9.6351e-16	226.59	9									2
IPI00584997	FSYVHVDECGCVETK	15	0	1828.78		IPI00584997	Q98UI9		yes	1.3637e-48	254.18	2.92	5	94	30	17	5	2	2	1	1	1					1								1
IPI00813945;IPI00883181;IPI00814509;IPI00813921;IPI00821752;IPI00594561;IPI00818914	FTCQGPVDVNILAK	14	0	1560.8		IPI00813945	Q90WZ2;Q90XG2;Q90Z44		yes	0.00046104	154.28	3			2
IPI00584997	FTFPGTCTYVFASHCNDSYQDFNIK	25	0	3018.3		IPI00584997	Q98UI9		yes	7.6984e-05	124.08	2.82		8		1	1	1
IPI00775749	FTTPEFTVLNSFK	13	0	1529.78		IPI00775749	P11682;Q197X2;Q7LZ77		yes	0.0020271	148.18	17																	1
IPI00597482	FVFDGNCEYILAMDGCNVNR	20	0	2393.02		IPI00597482			yes	3.2547e-20	216.71	1	1
IPI00597482	FVFDGNCEYILAMDGCNVNRPLSSFK	26	1	3052.39		IPI00597482			yes	4.6139e-14	150.69	1	8
IPI00574195	FVHDSIGVHK	10	0	1137.59		IPI00574195	P19121		yes	6.7344e-05	180.44	8							1	3	1
IPI00577371	FVHNFDFVNAINAHQK	16	0	1899.94		IPI00577371			yes	0.0028918	127.02	9									1
IPI00595847;IPI00821199	FWVAPPADGTEEIATVR	17	0	1857.93		IPI00595847			yes	1.3423e-22	222.29	4.9	3	5	9	16	4	5	2	4	2						1							1
IPI00578622;IPI00821633	FYEYLQHQK	9	0	1254.6		IPI00578622	Q90YI1;C7G541;C7G542;Q3MQ70;C7G540		yes	2.3159e-07	200.54	14.7														1	2
IPI00588294	FYPVQISSR	9	0	1095.57		IPI00588294			yes	0.0015779	164.57	3.5			2	2
IPI00573738	FYTGGVEEVNFK	12	0	1388.66		IPI00573738	P01014		yes	3.8713e-132	319.79	10.4	3	3	2	2	3	4		9	42	49	40	2	1	2	5	2	3	4		1		2	2	2
IPI00578012;IPI00821645;IPI00683271	FYTVISSLK	9	0	1056.59		IPI00683271	P02789;Q4ADG4;Q4ADJ6;Q4ADJ7		no	0.00044027	170.24	9.07	2	2	2	1	2	12	24	25	1		1		2	2	2	1	6	2			2	1	2
IPI00578012;IPI00821645;IPI00683271	FYTVISSLKTCNPSDILQMCSFLEGK	26	1	3037.46		IPI00683271	P02789;Q4ADG4;Q4ADJ6;Q4ADJ7		no	8.5187e-17	180.8	7.13						3	7	5
IPI00578012;IPI00683271	GAIEWEGIESGSVEQAVAK	19	0	1958.96		IPI00683271	P02789;Q4ADG4;Q4ADJ6;Q4ADJ7		no	0	376.6	9.17	6	2	7	26	40	181	159	194	123	11	4	3	5	12	8	9	64	59	5	3	1	18		1
IPI00683271	GAIEWEGIESGSVEQAVAKFFSASCVPGATIEQK	34	1	3581.73		IPI00683271	P02789;Q4ADG4;Q4ADJ6;Q4ADJ7		yes	5.3001e-29	148.84	7.25							3	1
IPI00775749	GAILSTLQAVQNYLK	15	0	1617.91		IPI00775749	P11682;Q197X2;Q7LZ77		yes	0.00010605	169.04	9.5		1															1
IPI00589837	GDCCTNYQVVCK	12	0	1502.6		IPI00589837			yes	2.0597e-09	212.09	5.6					2	3
IPI00577274;IPI00814097	GDEPADPALEIFK	13	0	1400.68		IPI00577274	O42390		yes	8.5096e-08	196.24	8.67								1	2
IPI00573473	GDKVFSFDLELR	12	1	1424.73		IPI00573473	Q90WR3		yes	1.6689e-19	215.08	8.5								4	4
IPI00595847	GDTPESTVVR	10	0	1059.52		IPI00595847			yes	6.2711e-06	200.05	6.1	2	1	3	4	2	1		2	2	1	1											1
IPI00683271	GDVAFIQHSTVEENTGGK	18	0	1887.9		IPI00683271	P02789;Q4ADG4;Q4ADJ6;Q4ADJ7		yes	5.2234e-101	287.01	8.78	3	1	6	5	8	52	95	105	16	4	4	4	8	11	5	7	18	3	3			8
IPI00683271	GDVAFIQHSTVEENTGGKNK	20	1	2130.03		IPI00683271	P02789;Q4ADG4;Q4ADJ6;Q4ADJ7		yes	7.6131e-14	205.52	7.33						1		2
IPI00578012;IPI00821645;CON__Q2HJF0;IPI00683271;CON__Q0IIK2;CON__Q29443;IPI00821327	GDVAFVK	7	0	734.396		IPI00683271	Q2HJF0;P02789;Q4ADG4;Q4ADJ6;Q4ADJ7;Q0IIK2;Q29443		no	0.00015257	178.84	7.67						1		1	1
IPI00578012;IPI00821645;IPI00683271	GDVAFVKHTTVNENAPDQKDEYELLCLDGSR	31	2	3519.66		IPI00683271	P02789;Q4ADG4;Q4ADJ6;Q4ADJ7		no	7.4467e-11	119.48	6.5						2	2
IPI00578012;IPI00821645	GDVAFVQHSTVEENTGGK	18	0	1873.88		IPI00578012			yes	3.0884e-134	320.05	8.17	4	2	6	7	11	64	134	130	23	4	3	3	7	13	7	10	12	4			1			1
IPI00578012;IPI00821645	GDVAFVQHSTVEENTGGKNK	20	1	2116.02		IPI00578012			yes	1.2042e-09	195.89	6.33						2	1
IPI00682113;IPI00574064	GDYPLEAVR	9	0	1018.51		IPI00682113	P00548		yes	0.0029559	144.09	4				1
IPI00578012;IPI00821645;IPI00683271	GEADAVALDGGLVYTAGVCGLVPVMAER	28	0	2789.37		IPI00683271	P02789;Q4ADG4;Q4ADJ6;Q4ADJ7		no	1.1732e-33	205.96	7.54			4	6	6	52	88	79	36	11			2							1		3
IPI00588294	GEFPWQVSLR	10	0	1217.62		IPI00588294			yes	0.0031559	145.25	3.67			1	2
IPI00601265;IPI00822987	GEFTGTYITAVTATSNEIK	19	0	2001.99		IPI00601265	P02701		yes	1.1975e-164	319.74	18.1														1		1	11	57	9	1	1	1	1
IPI00775749	GEGQIQSLSLR	11	0	1186.63		IPI00775749	P11682;Q197X2;Q7LZ77		yes	0.0011535	162.26	1	1
IPI00597482;IPI00681228	GEQIQTECEICTCR	14	0	1782.73		IPI00597482	Q6L608		yes	1.6075e-67	273.72	2.45	7				4
IPI00589837	GETHWVDDDCEEIK	14	0	1731.7		IPI00589837			yes	6.4947e-10	193.28	6						3
IPI00582445;IPI00883234;IPI00596535;IPI00576730;IPI00883105;IPI00587380;IPI00883225	GFEESEPISGILK	13	0	1404.71		IPI00587380	P10039-2;P10039;Q90996;Q90995;P10039-3;P10039;Q90994;P10039-1;P10039;Q90824		no	1.4603e-09	205.56	3			4
IPI00775749	GFEPTLEALFGEK	13	0	1436.72		IPI00775749	P11682;Q197X2;Q7LZ77		yes	1.4044e-29	240.21	4.12	2	2	2	1													1
IPI00602986;IPI00814241;IPI00600606	GFFDPNTEENLTYLQLK	17	0	2027.98		IPI00602986			yes	1.438e-68	266.45	9.4	6	2	3	4	3	3		1	4		1		2		2	2	1		2	1	2	2	1
IPI00575271	GFPTIYFAPAGK	12	0	1267.66		IPI00575271	Q8JG64		yes	0.003855	145.46	8								1
IPI00574658	GFQIMPHVQYIYTEASESLCGVK	23	0	2656.27		IPI00574658	P26652;Q7T190		yes	0.00071731	137.45	18																		1
IPI00584997	GGHWSCISLPCSGSCSIDGGFHIK	24	0	2618.15		IPI00584997	Q98UI9		yes	1.8541e-07	135.18	2.67		3	2	1
IPI00583974	GGLEPINFQTAADQAR	16	0	1686.83		IPI00583974	P01012		yes	1.8968e-289	375.21	12.5	6	6	7	7	9	11	6	8	22	79	32	53	47	100	37	30	21	19	2	1	2	9	4	7
IPI00595847	GGMDGEVLLAAYITAAYMER	20	0	2130.01		IPI00595847			yes	1.7765e-55	253.1	3.77	1	1	12	23	7
IPI00589747	GGVENELSLSAYITIALLEAGHSMSHTVIR	30	0	3167.63		IPI00589747	P20740		yes	0.00069055	65.854	4				2
IPI00584997	GGYIVIETTQGMSFMWDQK	19	0	2190.01		IPI00584997	Q98UI9		yes	0.0012612	152	2		4
IPI00576813	GGYNAMGFSQGGQFLR	16	0	1688.77		IPI00576813	Q5ZJT3		yes	0.0064389	116.19	14														1
IPI00580626;IPI00837495;IPI00591483;IPI00651165;IPI00811225;IPI00592950;IPI00597391;IPI00819786;IPI00603718	GHYTEGAELVDSVLDVVR	18	0	1957.97		IPI00592950	P09206;P09244;P09653;P09203;P32882;P09652		no	0.0086091	115.68	3			1
IPI00592552	GIFLDTILPK	10	0	1115.66		IPI00592552	O57658		yes	0.0035888	141.88	8							1	1	1
IPI00775749	GIISALLAPTETEENIK	17	0	1797.97		IPI00775749	P11682;Q197X2;Q7LZ77		yes	0.0011245	135.02	4				1
IPI00591843;IPI00820086	GILNILELSLK	11	0	1211.75		IPI00591843	P87498		no	0.00029619	188.99	4.88	2	1	1	1	1	1											1
IPI00591299;IPI00786782;IPI00602226	GILNMFQMTIK	11	0	1294.68		IPI00591299	P02845;Q6BCB8		no	5.4571e-06	205.18	5.4	2	2	3		1												2
IPI00595834	GINVALVNGK	10	0	983.576		IPI00595834			yes	0.0083821	120.99	16																1
IPI00589747;IPI00818180;IPI00818685;IPI00819546;IPI00820473	GIPYFGQIK	9	0	1021.56		IPI00818180	P20740		no	0.002233	147.52	4			1	1	1
IPI00572461	GISQEQMQEFR	11	0	1351.62		IPI00572461	Q90734;Q9PS32		yes	0.0006444	192.5	4				1
IPI00602986;IPI00814241	GIVDSITGQR	10	0	1044.56		IPI00602986			yes	0.0021175	157.96	11.8	1		1		1										1								1	1
IPI00573738	GIWKIAFNTEDTR	13	1	1549.79		IPI00573738	P01014		yes	2.0831e-05	179.19	10										2
IPI00574055	GKDDDSDQLFYTK	13	1	1530.68		IPI00574055	P24802		yes	0.00044672	162.49	6						2
IPI00584997	GKEPVQIVQVSTVGR	15	1	1595.9		IPI00584997	Q98UI9		yes	1.1923e-08	188.09	3.23	1	10	4		4	3
IPI00584997	GKIVQPGNSFQEDK	14	1	1545.78		IPI00584997	Q98UI9		yes	0.00069243	160.52	2.75		3			1
IPI00582445;IPI00883234;IPI00596535;IPI00576730;IPI00883105;IPI00587380;IPI00883225	GLDAGTEYTISLVAEK	16	0	1665.85		IPI00587380	P10039-2;P10039;Q90996;Q90995;P10039-3;P10039;Q90994;P10039-1;P10039;Q90824		no	7.896e-05	160.48	3			3
IPI00599180;IPI00819090	GLENLQTLLLR	11	0	1268.75		IPI00599180			yes	7.9172e-05	199.68	14														2
IPI00583980	GLGIASQTELK	11	0	1115.62		IPI00583980			yes	0.0035882	147.75	5					1
IPI00572470	GLGTDEDTLIEILASR	16	0	1701.88		IPI00572470	Q92108;Q6QAZ9		yes	3.597e-09	192.15	14.3													1		2
IPI00587452	GLNIALVNGK	10	0	997.592		IPI00587452			yes	9.4402e-19	230.24	15.5															1	1
IPI00681096	GLTDVEQAVR	10	0	1086.57		IPI00681096			yes	0.0035867	142	6						1
IPI00813945;IPI00883181;IPI00814509;IPI00813921	GLTEIPTNLPETITEIR	17	0	1896.02		IPI00813945	Q90WZ2;Q90XG2;Q90Z44		yes	0.00033691	169.4	3.5			3	3
IPI00583974	GLWEKAFKDEDTQAMPFR	18	2	2168.04		IPI00583974	P01012		yes	3.1578e-83	274.6	12										2	2	3	6
IPI00589747;IPI00818180;IPI00818685;IPI00819546;IPI00820473	GLYYRPLTSGLGPDVYQFLR	20	1	2314.21		IPI00818180	P20740		no	3.6308e-11	198.95	5.47	1	2	5	10	2	3	5	4	1													1
IPI00595270	GMAPPKQEFLDIEDP	15	1	1685.8		IPI00595270	O42146		yes	0.00064572	150.69	17																	1
IPI00585021;IPI00819928	GMWKTAFNAEDTR	13	1	1525.7		IPI00585021	P01013		yes	0.00036141	166.14	9.5									1	1
IPI00585021	GNTEYQMEK	9	0	1098.47		IPI00585021	P01013		yes	7.1611e-05	175.91	10.4									2	1	1		1
IPI00585021	GNTEYQMEKALHFDSIAGLGGSTQTK	26	1	2782.32		IPI00585021	P01013		yes	0.00025054	108.37	9.67									1	2
IPI00595826;IPI00822310;IPI00819712	GNVGLNCQQALQTLIQETDPGADYR	25	0	2760.31		IPI00595826	Q02391		yes	0.0030248	78.324	4				1
IPI00586548;IPI00601120	GQMNDIFQK	9	0	1079.51		IPI00586548	B1B565		no	2.6814e-05	186.16	8.5								1	1
IPI00584997	GQSVEMSIQEFGNSWK	16	0	1825.83		IPI00584997	Q98UI9		yes	5.4175e-195	341.07	3.76	11	22	19	20	17	5		1	1													2
IPI00591299;IPI00786782;IPI00602226	GSAPDVPMQNYGSLR	15	0	1590.75		IPI00591299	P02845;Q6BCB8		no	0.00022101	162.72	4.71	2	1	1	1	1												1
IPI00600265	GSCVQANYSLK	11	0	1225.58		IPI00600265	Q5G8Y9		yes	1.0968e-30	248.88	17.5																	2	2
IPI00581589;IPI00585586	GSDPIWLDDIMCK	13	0	1548.7		IPI00581589			yes	2.5977e-11	211.46	5				1	2	1
IPI00583974	GSIGAASMEFCFDVFK	16	0	1764.79		IPI00583974	P01012		yes	1.5616e-194	350.54	11.8	7	4	5	6	6	13	2	7	28	129	148	157	161	22	7	2	6	10	12	7	7	5	7	5
IPI00583974	GSIGAASMEFCFDVFKELK	19	1	2135.01		IPI00583974	P01012		yes	0.00019744	176.29	12.9	1									4	2	2	4		1				1				2
IPI00597105	GSIQDVTNEAEEQESIIHVGVNK	23	0	2495.21		IPI00597105			yes	5.3598e-07	139.88	14														1
IPI00585021	GSISAANAEFCFDVFNELK	19	0	2117.97		IPI00585021	P01013		yes	1.0804e-141	311.93	10.3								2	22	23	21												2
IPI00588908	GSLGPCLER	9	0	987.481		IPI00588908			yes	0.0085829	133.86	18																		1
IPI00595847	GSPAEESVSLTLPPNTVEGSVR	22	0	2225.12		IPI00595847			yes	1.8435e-09	185.85	3.75			5	10	1
IPI00866802	GSSATIDCHYDPTK	14	0	1550.67		IPI00866802			yes	0.0031103	129.34	9									1
IPI00582445	GSTEAEPEVDNLLVSDATPDGFR	23	0	2418.12		IPI00582445	P10039-2;P10039;Q90996		yes	0.0013757	110.6	3			2
IPI00775749	GSVAEDISINR	11	0	1159.58		IPI00775749	P11682;Q197X2;Q7LZ77		yes	0.0020578	153.12	17																	1
IPI00584997	GTCTVYGNGHYMSFDGEK	18	0	2021.82		IPI00584997	Q98UI9		yes	0.00051859	157.58	2.25		3	1
IPI00577371	GTDECAIESIAVAATPIPK	19	0	1941.97		IPI00577371			yes	0.00090152	162.46	9									1
IPI00600859	GTDVQAWIR	9	0	1044.54		IPI00600859	P00698;B8YJN9;B8YJP1;B8YJT7;B8YK79		yes	7.7592e-22	230.7	19	2	1	2		2				3	1				2	1	3	3	13	92	117	14	5	5	4
IPI00581589;IPI00585586	GTEAALSECTAKPWGK	16	1	1704.81		IPI00581589			yes	2.8611e-32	232.37	5				1	4	1
IPI00578012;IPI00821645;IPI00683271	GTEFTVNDLQGK	12	0	1307.64		IPI00683271	P02789;Q4ADG4;Q4ADJ6;Q4ADJ7		no	3.8302e-76	275.57	9.68	3	3	3	3	3	17	17	19	4	3	3	4	3	1	3	3	4	4	1	1	4	2	1	1
IPI00578012;IPI00821645;IPI00683271	GTEFTVNDLQGKTSCHTGLGR	21	1	2277.08		IPI00683271	P02789;Q4ADG4;Q4ADJ6;Q4ADJ7		no	3.1107e-05	170.16	7						1	2	1
IPI00589747;IPI00818180;IPI00818685;IPI00819546;IPI00820473	GTGDVLFSITAETNDDEACEEEALR	25	0	2741.2		IPI00818180	P20740		no	6.4554e-154	305.98	3.94		3	23	66	11	6
IPI00818180;IPI00818685;IPI00819546;IPI00820473	GTGLQLTATQSISITQVMSSLQFENVDHHYR	31	0	3460.7		IPI00818180			yes	2.1171e-31	174.99	3.95			3	36	1
IPI00589360;IPI00822052	GTIYDYGALTIDGDEYIPFR	20	0	2278.08		IPI00589360			yes	5.686e-50	250.19	17.2																	3	1
IPI00589360;IPI00822052	GTIYDYGALTIDGDEYIPFRK	21	1	2406.17		IPI00589360			yes	0.0018456	112.67	17																	1
IPI00584997	GTNLVLFNDK	10	0	1119.59		IPI00584997	Q98UI9		yes	1.8281e-29	232.41	4.19	3	11	4	3	2	1																2
IPI00584997	GTNLVLFNDKK	11	1	1247.69		IPI00584997	Q98UI9		yes	4.8877e-18	231.42	3.48		9	4	5	5	2
IPI00584997	GTNLVLFNDKKVVPDISK	18	2	1986.12		IPI00584997	Q98UI9		yes	0.0031657	130.21	2		1
IPI00597482;IPI00681228	GTVFETCHAVVNPTPFYK	18	0	2065.99		IPI00597482	Q6L608		yes	1.027e-09	199.15	3.43	3	1				2	1
IPI00829402	GVAVGPILSDSASDIFCGNENSPNFLFHNR	30	0	3233.52		IPI00829402	A1XF95		yes	5.3227e-05	81.922	9									1
IPI00584997	GVCVSEGVEFK	11	0	1209.57		IPI00584997	Q98UI9		yes	0.0010642	163.38	3.25		1	2		1
IPI00584997	GVCVSEGVEFKPGAVVPK	18	1	1857.97		IPI00584997	Q98UI9		yes	9.5231e-10	199.37	4.45	2	5	7	4	1	3	2	2	3
IPI00584997	GVCVSEGVEFKPGAVVPKSSCEDCVCTDEQDAVTGTNR	38	2	4142.83		IPI00584997	Q98UI9		yes	0.0032914	49.312	2		1
IPI00587398	GVDDLDFFIGDEAIEKPTYATK	22	1	2443.18		IPI00587398	Q90WD0		yes	0.00025122	116.96	4				1
IPI00572470;IPI00679875	GVDEATIIDILTK	13	0	1386.76		IPI00572470	Q92108;Q6QAZ9		yes	0.00015971	172.13	7.5		1			1			1							1
IPI00577639	GVEAAGAMATSLAR	14	0	1303.66		IPI00577639			yes	1.2134e-117	307.03	5.62					3	5
IPI00571581	GVHTWDEAAVLSFLK	15	0	1671.86		IPI00571581	Q8JGM4		yes	2.3354e-38	240.59	6.1					2	5	3
IPI00820677;IPI00578917	GVITNAGGAVR	11	0	1013.56		IPI00820677	O42163		yes	2.7026e-07	208.6	8.67								1	2
IPI00682113;IPI00574064	GVNLPGAAVDLPAVSEK	17	0	1635.88		IPI00682113	P00548		yes	0.00044872	150.37	4				1
IPI00582091;IPI00818933;IPI00603309	GVPQIEVTFDIDANGILNVSAVDK	24	0	2513.3		IPI00582091	P08106;B3VHV2;B6EAX2;C0L3J6;C3VQ56;D2XQ48;Q7SX63;O73885		yes	1.2308e-09	166.29	1.81	10	7	2	2
IPI00590375	GVPQIEVTFEIDVNGILR	18	0	1998.08		IPI00590375	Q90593		yes	0.0072001	119.31	1	1
IPI00585747	GVQYLNEIK	9	0	1062.57		IPI00585747	Q90705;B4ZAD9		yes	0.0061651	137.14	4				1
IPI00585747	GVQYLNEIKDSVVAGFQWATK	21	1	2352.21		IPI00585747	Q90705;B4ZAD9		yes	0.0012328	120.24	2		1
IPI00570770	GVVDSDDLPLNVSR	14	0	1484.75		IPI00570770	P08110;B5AAV6;Q90WA6		yes	1.182e-21	225.97	5.75					1	3
IPI00820593;IPI00591552;IPI00596586	GVVDSEDLPLNISR	14	0	1512.78		IPI00820593	Q04619;P11501		no	0.00054814	159.5	21																				1		1
IPI00583368;IPI00818136	GYALLNFVVK	10	0	1122.64		IPI00583368			yes	9.9645e-05	186.76	6						2
IPI00588868	GYDVIAQAQSGTGK	14	0	1393.68		IPI00588868	Q8JFP1;O13037		yes	0.00064229	146.77	3			1
IPI00572461;IPI00597432;IPI00588764;IPI00813541;IPI00598946;IPI00603267	GYEEWLLNEIR	11	0	1420.7		IPI00572461	Q90734;Q9PS32;P05094-1;P05094;P05094-2;P05094;Q5ZIW4;P20111-2;P20111;P20111-1;P20111		yes	0.00029282	175.15	4				1
IPI00574195	GYESLLEK	8	0	937.476		IPI00574195	P19121		yes	0.0022433	190.08	8.33								2	1
IPI00655503;CON__P60712;IPI00572084;IPI00820892;IPI00811966;IPI00883255;IPI00837485	GYSFTTTAER	10	0	1131.52		IPI00837485	P60712;P60706;Q5ZLX9;P53478;C3VQ53;Q0QWA1;Q5ZMQ2		no	7.0866e-05	179.37	14		1	1	1	1	2					1	1	1		1	1	1		2	1	1	2	1	1
IPI00600859	GYSLGNWVCAAK	12	0	1324.62		IPI00600859	P00698;B8YJN9;B8YJP1;B8YJT7;B8YK79		yes	1.4812e-69	281.83	19	2	3	3	1	3	1	2	2	2	2	1	1	1		2	2	3	15	144	216	37	7	2	2
IPI00600859	GYSLGNWVCAAKFESNFNTQATNR	24	1	2734.26		IPI00600859	P00698;B8YJN9;B8YJP1;B8YJT7;B8YK79		yes	9.0703e-36	226.44	20.4																			8	23	7	3	1	2
IPI00584997	HCKSAAPVPVPFCEGTCSTYSVYSFENNEMEHK	33	1	3861.65		IPI00584997	Q98UI9		yes	0.0059675	50.144	2		1
IPI00584997	HCSIIKSSVFEACHSK	16	1	1888.89		IPI00584997	Q98UI9		yes	0.008955	111.83	2		2
IPI00581589	HDCGHGEDAGVVCSGFAK	18	0	1901.78		IPI00581589			yes	1.3574e-09	198.16	5					4
IPI00580985	HEQNIDCGGGYVK	13	0	1475.65		IPI00580985	Q6EE32		yes	0.0021173	140.24	10										1
IPI00584997	HEWFYKPCGAPCLK	14	1	1791.82		IPI00584997	Q98UI9		yes	0.00036081	169.89	3.2		2	1	1	1
IPI00584997	HEWFYKPCGAPCLKTCR	17	2	2209		IPI00584997	Q98UI9		yes	0.0036569	122.78	2		1
IPI00571581	HFFGCQECAQHFEAMAAK	18	0	2167.9		IPI00571581	Q8JGM4		yes	8.2228e-36	236.4	5.75					1	3
IPI00598113	HFKDNHVGLSLSAR	14	1	1579.82		IPI00598113	A7UEB0;Q8JIG5		yes	3.9932e-33	242.48	10.8									1	2		1	1
IPI00581589	HGEDAGVVCSDIPR	14	0	1510.68		IPI00581589			yes	1.4625e-18	219.43	6.43					2	3		1	1
IPI00593580	HGEDAGVVCSGTAEAAPLR	19	0	1895.88		IPI00593580			yes	0.0017305	149.22	5					1
IPI00580059;IPI00812933	HGEVCPAGWKPGSDTIKPDVQK	22	2	2405.18		IPI00580059	P0CB50		yes	0.00067963	106.93	4				1
IPI00600859;IPI00822937	HGLDNYR	7	0	873.409		IPI00600859	P00698;B8YJN9;B8YJP1;B8YJT7;B8YK79;Q6LEL2;Q90XC9		yes	6.4523e-05	170.17	20.5																				1	1
IPI00600859	HGLDNYRGYSLGNWVCAAK	19	1	2180.02		IPI00600859	P00698;B8YJN9;B8YJP1;B8YJT7;B8YK79		yes	0.0027787	141.55	20																				2
IPI00600859	HGLDNYRGYSLGNWVCAAKFESNFNTQATNR	31	2	3589.65		IPI00600859	P00698;B8YJN9;B8YJP1;B8YJT7;B8YK79		yes	4.1662e-05	70.533	19.7																			1	2
IPI00592520	HIADLAGNSDLILPVPAFNVINGGSHAGNK	30	0	3010.56		IPI00592520	O57391		yes	0.0065108	56.416	4				1
IPI00583974	HIATNAVLFFGR	12	0	1344.73		IPI00583974	P01012		yes	7.8995e-189	342.26	12	3	3	3	4	7	9	5	6	29	94	161	171	150	35	12	12	10	8	6	1	1	10	11	2
IPI00593872;IPI00821540	HIGLVYSGMGPDYR	14	0	1563.75		IPI00593872	Q5ZHW5		yes	0.0005806	149.49	4				1
IPI00589747;IPI00813726;IPI00818180;IPI00818685;IPI00819546;IPI00820473;IPI00821056	HILETIR	7	0	880.513		IPI00818180	P20740;Q9PSS0		no	7.8091e-05	175.93	3.67			1	2
IPI00598054	HIQAALTPTSCYAE	14	0	1560.72		IPI00598054			yes	9.2252e-11	196.57	17																1	3	1
IPI00597105	HLTVCIKPFK	10	1	1241.7		IPI00597105			yes	0.0033652	144.12	14														1
IPI00572503	HLYEVGEDPVLSQPVMVNLK	20	0	2266.17		IPI00572503			yes	3.593e-43	242.19	4.5				1	1
IPI00585021	HNPTNTIVYFGR	12	0	1417.71		IPI00585021	P01013		yes	1.1313e-05	196.11	9.88	2		2	1	4	5	1	4	20	32	6	4	1	2		2	4	1				1	1
IPI00589747;IPI00818180;IPI00818685;IPI00819546;IPI00820473	HPDGSYSTFGIR	12	0	1335.62		IPI00818180	P20740		no	1.9229e-07	205.53	4.87	2	1	3	4	2	2																1
IPI00572461;IPI00813541	HRPELIEYDK	10	1	1298.66		IPI00572461	Q90734;Q9PS32		yes	0.002755	147.4	15.3				1																1		1
IPI00573738	HSLELEEFR	9	0	1158.57		IPI00573738	P01014		yes	0.00103	164.96	10.3	1	1		1	1	2		6	10	47	9	4		3	1	2							1	2
IPI00578012;IPI00821645;IPI00683271	HTTVNENAPDQK	12	0	1352.63		IPI00683271	P02789;Q4ADG4;Q4ADJ6;Q4ADJ7		no	5.6552e-05	189.13	7.8						1	2	1			1
IPI00578012;IPI00821645;IPI00683271	HTTVNENAPDQKDEYELLCLDGSR	24	1	2803.27		IPI00683271	P02789;Q4ADG4;Q4ADJ6;Q4ADJ7		no	2.7788e-51	243.95	8.42	3	1	6	4	4	9	12	14	8	4	2	1	5	3	4			1			1	1		1
IPI00775749	HVFDLQLQPR	10	0	1251.67		IPI00775749	P11682;Q197X2;Q7LZ77		yes	0.004401	129.85	17																	1
IPI00582452	HVFGESDELIGQK	13	0	1457.72		IPI00582452	P00940		yes	3.0935e-18	223.78	17				1											1					1		1		1
IPI00587313	HVMIDCSPYLQVVR	14	0	1715.85		IPI00587313	P10184;Q6XLT0		yes	1.8393e-16	216.68	9.47	2	1	3		1	4	3	9	18	9	4	1	3	2	2	1	2	3
IPI00681776	HVTIDCSPYLQVVR	14	0	1685.86		IPI00681776			yes	2.535e-16	216.06	11.3	1	1	1					3	6	3	2		2	3	1		2			1	1	1
IPI00591843	IAALATTGQMAR	12	0	1202.64		IPI00591843	P87498		yes	0.00035806	173.64	10.8				1	1												2
IPI00775749	IADFDLPTITIPEQK	15	0	1699.9		IPI00775749	P11682;Q197X2;Q7LZ77		yes	0.00084909	139.78	9	1																1
IPI00573738	IAFNTEDTR	9	0	1065.51		IPI00573738	P01014		yes	8.7124e-22	223.83	10.5	3	2	2	1	2	2	1	2	7	22	1	1	1	1	2	2	2	1	1	1	1	1		2
IPI00571581	IAHPTATVADLR	12	0	1263.69		IPI00571581	Q8JGM4		yes	0.0013257	160.53	6.5			1	1	1	1	1	1	1	1
IPI00577839	IAIIVDDIIDDVESFVAAAEILK	23	0	2471.34		IPI00577839			yes	1.4241e-07	165.66	2.75	1	1	1		1
IPI00591299;IPI00786782;IPI00602226	IANADNLESIWR	12	0	1400.7		IPI00591299	P02845;Q6BCB8		no	2.8072e-05	193.28	4.88	1	1	3		2												1
IPI00572165	IAQLEEELEEEQGNTEIINDR	21	0	2471.17		IPI00572165	P14105		yes	0.0003857	136.49	2.5	1			1
IPI00820677;IPI00578917	IATVQFTYDQR	11	0	1340.67		IPI00820677	O42163		yes	0.00082033	180.07	8.33								2	1
IPI00589747;IPI00818180;IPI00818685;IPI00819546;IPI00820473	ICAVYTYGQPVEGK	14	0	1583.77		IPI00818180	P20740		no	1.779e-60	266.74	5.05	2	4	8	12	2	3	3	3	1	1	1		1	1
IPI00820598;IPI00571613;IPI00810914	ICFEDELLISEEK	13	0	1623.77		IPI00820598			yes	0.00013424	172.92	17																	2
IPI00584997	ICGLCGNYDGNK	12	0	1369.58		IPI00584997	Q98UI9		yes	7.9231e-24	238.73	7.93	2	6	1	1		4		1	1	2	2	1	2	2			2	1
IPI00584997	ICGLCGNYDGNKK	13	1	1497.67		IPI00584997	Q98UI9		yes	6.4222e-19	218.11	5.41	3	8	7	4	4	4		2	1	1				2	1	1	1
IPI00584997	ICGLCGNYDGNKKNDLILDGYK	22	2	2529.2		IPI00584997	Q98UI9		yes	0.0094608	83.404	2		1
IPI00819356;IPI00604279	ICHSGSGLVGR	11	0	1141.57		IPI00819356	Q9YGP0		yes	0.0003606	175.93	14.1														6	1
IPI00584997	ICKAPCTDGCFCPPGTILDDLGGK	24	1	2651.19		IPI00584997	Q98UI9		yes	0.0025411	104.06	2		1
IPI00584997	ICKAPCTDGCFCPPGTILDDLGGKK	25	2	2779.28		IPI00584997	Q98UI9		yes	6.3917e-06	128.74	2		1
IPI00584997	ICSCGSIYMNNFIVK	15	0	1804.83		IPI00584997	Q98UI9		yes	2.0361e-133	311.49	3.58	9	23	13	11	9	9	1	3	2
IPI00584997	ICSCGSIYMNNFIVKLPVSK	20	1	2329.16		IPI00584997	Q98UI9		yes	0.0059356	119.45	2		2
IPI00595834	ICVEDNVLMSGVK	13	0	1462.72		IPI00595834			yes	5.9794e-51	263.57	16.3															1	2	3
IPI00585627	IDDLAEIDYSLNSLEVFRPYIDMDLK	26	1	3086.52		IPI00585627			yes	9.2371e-07	130.73	9									1
IPI00775749	IDHTNEVVFLGTSVSGEAETR	21	0	2260.1		IPI00775749	P11682;Q197X2;Q7LZ77		yes	0.0025373	106.94	17																	1
IPI00813945;IPI00883181;IPI00814509;IPI00813921	IDLSNNQISEAAPDAFQGLR	20	0	2158.07		IPI00813945	Q90WZ2;Q90XG2;Q90Z44		yes	0.00037697	163.41	3			4
IPI00588294	IDSCQGDSGGPLVCEEPSGK	20	0	2090.89		IPI00588294			yes	2.8523e-11	199.65	3.2			4	1
IPI00866802	IDSDFQGR	8	0	936.43		IPI00866802			yes	0.0099236	141.39	8								1
IPI00600265	IDTDKMMPTDQLNCPAEM	18	1	2108.89		IPI00600265	Q5G8Y9		yes	0.00051569	158.52	17																1	2	1
IPI00775749;IPI00819590	IDVPFDWEYINQMPQK	16	0	2021.96		IPI00775749	P11682;Q197X2;Q7LZ77		no	2.4285e-16	208.28	17																	1
IPI00589837	IEDVHLLVER	10	0	1221.67		IPI00589837			yes	7.208e-05	179	5.67					1	2
IPI00775749	IEGQLEVASVFAR	13	0	1417.76		IPI00775749	P11682;Q197X2;Q7LZ77		yes	7.0919e-11	208.82	7.6	2	1															2
IPI00586548;IPI00601120	IELQDWK	7	0	930.481		IPI00586548	B1B565		no	6.4231e-05	170.73	8								1
IPI00584997	IENYQHCEPSELCK	14	0	1805.77		IPI00584997	Q98UI9		yes	1.386e-67	274.24	3.8	5	6	5	5	2	1	3	2	1
IPI00572503	IEQEYSIGPLEVNR	14	0	1645.83		IPI00572503			yes	5.1444e-11	196.84	4.67				2	4
IPI00818934;IPI00823141	IETLPCHQEVELAAVR	16	0	1863.95		IPI00818934			yes	4.0217e-06	178.58	17																	1
IPI00591299;IPI00786782;IPI00602226	IETNPCREETEIVVGR	16	1	1900.93		IPI00591299	P02845;Q6BCB8		no	2.2493e-27	224.42	7	1		1														1
IPI00576601	IEVIEIMTDR	10	0	1217.63		IPI00576601	Q5ZLB3		yes	0.0077146	114.5	4				1
IPI00589747;IPI00818180;IPI00818685;IPI00819546;IPI00820473	IFDPELSLK	9	0	1060.58		IPI00818180	P20740		no	7.064e-09	206.09	4.5	2	2	2	2	2	3	1	1	1
IPI00597023	IFLAMDQVCR	10	0	1251.61		IPI00597023			yes	0.0036571	138.11	22																						1
IPI00575584;IPI00819710;IPI00592520	IGAEVYHNLK	10	0	1142.61		IPI00575584	P51913;Q5ZIQ4;O57391		no	7.9855e-05	189.38	7				1						1
IPI00589985;IPI00581988	IGGIGTVPVGR	11	0	1024.6		IPI00589985	Q90835;Q5ZKM2		yes	0.0013499	159.79	14.7				1	1										1						2	1
IPI00595847;IPI00821199	IGGMALFDDVNSYYHAGEMYR	21	0	2408.06		IPI00595847			yes	2.9695e-10	192.78	4.45		3	5	22	2	6		4
IPI00601768;IPI00818710	IGLLSSAVEDEESNINYLLK	20	0	2206.14		IPI00601768	Q10751		yes	0.0005408	152.94	3.5			1	1
IPI00591299;IPI00786782;IPI00602226	IGNIYAPEDCPDLCVNIVR	19	0	2217.06		IPI00591299	P02845;Q6BCB8		no	0.0028185	140.96	2.5		1	1
IPI00576813	IGSSLVQDVENSFFMNVNDQVR	22	0	2497.19		IPI00576813	Q5ZJT3		yes	7.7449e-06	161.35	14														1
IPI00775749	IGTTYAVNADSVFELLSYNMK	21	0	2335.14		IPI00775749	P11682;Q197X2;Q7LZ77		yes	0.00023075	146.86	17																	1
IPI00681274;IPI00822809	IGYCSNTCSKTQIWATSHGCK	21	1	2458.08		IPI00681274			yes	0.0093161	93.495	23																							1
IPI00591843;IPI00820086	IHSIEAAEYNGIWPTSSFSR	20	0	2264.09		IPI00591843	P87498		no	0.0034148	127.29	17																	1
IPI00574951;IPI00683787	IIATEQGLLIR	11	0	1225.74		IPI00574951	O42236		yes	0.00042377	169.65	17																1		1
IPI00866802	IIDNTGFLPGPYEGR	15	0	1647.83		IPI00866802			yes	1.4568e-27	228.25	8.44								5	4
IPI00601768;IPI00818710	IIGSIQTLGPSNLPLDKR	18	1	1921.1		IPI00601768	Q10751		yes	0.0076686	118.13	3			1
IPI00597482;IPI00681228	IIIELGPSVIIVEK	14	0	1521.94		IPI00597482	Q6L608		yes	7.3921e-19	221.55	4.57	7				1	5																1
IPI00590375;IPI00582091;IPI00818933;IPI00603309	IINEPTAAAIAYGLDK	16	0	1658.89		IPI00590375	Q90593;P08106;B3VHV2;B6EAX2;C0L3J6;C3VQ56;D2XQ48;Q7SX63;O73885		no	0.00041594	153.94	8								1
IPI00588294	IIPHPSYNTDTADYDVAVLELK	22	0	2473.24		IPI00588294			yes	1.7708e-06	172.37	3.33			4	2
IPI00587452	IISGAANVVGPSICFEDR	18	0	1903.95		IPI00587452			yes	1.4379e-86	290.32	15.2														1	1	2
IPI00584997	IIWNLTECHR	10	0	1340.67		IPI00584997	Q98UI9		yes	2.3634e-05	195.79	2		4
IPI00574195	IKDCCEKPIVER	12	2	1545.76		IPI00574195	P19121		yes	0.006856	125.22	8								1
IPI00586548;IPI00601120	ILANGLLQLGHGLK	14	0	1445.87		IPI00586548	B1B565		no	0.00066181	161.94	8								3
IPI00602683	ILDDWGEACK	10	0	1205.54		IPI00602683			yes	0.0076873	121.73	18																		1
IPI00585021;IPI00819928	ILELPFASGDLSMLVLLPDEVSGLER	26	0	2812.49		IPI00585021	P01013		yes	4.3062e-30	211.43	10.3	1	1		2	1	4		2	17	29	25	10	5									2		1
IPI00583974	ILELPFASGTMSMLVLLPDEVSGLEQLESIINFEK	35	0	3862		IPI00583974	P01012		yes	2.4976e-62	210.58	11.8				2		2	1		6	26	42	60	37	5	2	2	1	1	1	1	1	1
IPI00573738	ILELPYASGDLSMLVLLPDEVSGLER	26	0	2828.49		IPI00573738	P01014		yes	4.3062e-30	211.43	10.4	3	4	5	3	2	7	2	9	46	64	45	10	8	3	3	3	1		3	1		5	3	3
IPI00573738	ILELPYASGDLSMLVLLPDEVSGLERIEK	29	1	3198.71		IPI00573738	P01014		yes	0.00027487	74.579	9									1
IPI00593450;IPI00818145;IPI00823069	ILFVDADQIVR	11	0	1287.72		IPI00593450			yes	0.00075674	166.55	3			1
IPI00591299;IPI00786782;IPI00602226	ILGQEVAFININK	13	0	1457.82		IPI00591299	P02845;Q6BCB8		no	7.2072e-22	231.67	3.58	3	5	5	2	3												1
IPI00574951	ILLMDEDQDR	10	0	1246.59		IPI00574951	O42236		yes	0.0014542	163.94	15															1
IPI00587313;IPI00819348;IPI00681776	ILLPVCGTDGFTYDNECGICAHNAQHGTEVK	31	0	3475.56		IPI00681776	P10184;Q6XLT0		no	5.8701e-09	104.53	9.71						1		6	12	9	2		1	2	1
IPI00587313;IPI00819348;IPI00681776	ILLPVCGTDGFTYDNECGICAHNAQHGTEVKK	32	1	3603.65		IPI00681776	P10184;Q6XLT0		no	5.3588e-05	65.741	8.83								2	3	1
IPI00822785;IPI00592851;IPI00575684;IPI00592098;IPI00883237	ILMVGLDAAGK	11	0	1086.61		IPI00822785	Q5ZMA0;P49702;Q5ZKR9		yes	0.004181	145.25	18																		1
IPI00595847;IPI00821199	ILPGSEVNLHLQAAPGSTCAVWAVDQTVFLLKPEK	35	1	3788		IPI00595847			yes	0.00063132	56.021	4				1
IPI00775749	ILQELQK	7	0	870.517		IPI00775749	P11682;Q197X2;Q7LZ77		yes	0.00015593	169.37	1	1
IPI00587313;IPI00819348;IPI00681776	ILSPVCGTDGFTYDNECGICAHNAEQR	27	0	3083.32		IPI00681776	P10184;Q6XLT0		no	8.0617e-11	139.44	8.16	2		1	1	1	2		13	21	7	1
IPI00584997	ILSSAGVQIR	10	0	1042.61		IPI00584997	Q98UI9		yes	7.0866e-05	179.37	4.74	3	5	3	1	4	3	1	2														1
IPI00585747	IMGPNYTPGK	10	0	1076.53		IPI00585747	Q90705;B4ZAD9		yes	0.0025583	148.52	4				1
IPI00586548;IPI00601120	IMIHPTDLK	9	0	1066.58		IPI00586548	B1B565		no	0.0068891	136.16	8								1
IPI00578012;IPI00821645;IPI00683271	IMKGEADAVALDGGLVYTAGVCGLVPVMAER	31	1	3161.59		IPI00683271	P02789;Q4ADG4;Q4ADJ6;Q4ADJ7		no	1.1351e-31	176.65	7.35					2	39	114	113	14
IPI00595847;IPI00821199	IMSNTNIR	8	0	947.486		IPI00595847			yes	0.0019924	172.15	3.33			2	1
IPI00600265	INAIEGEIMHTDVK	14	0	1568.79		IPI00600265	Q5G8Y9		yes	7.7687e-07	184.98	16.8															1	1	6	1
IPI00600265	INAIEGEIMHTDVKEPAK	18	1	1994.01		IPI00600265	Q5G8Y9		yes	0.0054849	123.76	17.3																	2	1
IPI00580968;IPI00818906	INALTAASEAACLIVSVDETIK	22	0	2288.19		IPI00580968	Q5ZJK8		yes	0.0052467	89.859	2		1
IPI00580968;IPI00818906	INALTAASEAACLIVSVDETIKNPR	25	1	2655.39		IPI00580968	Q5ZJK8		yes	0.00085973	96.391	1	1
IPI00589837;IPI00814393	INSMQTVFIGYGPTFK	16	0	1801.91		IPI00589837			yes	6.1021e-15	207.4	5.71					2	5
IPI00589747;IPI00818180;IPI00818685;IPI00819546;IPI00820473	INVLLLESLDYQAK	14	0	1617.9		IPI00818180	P20740		no	2.8395e-159	326.05	4.24	4	8	26	72	13	23	3	1														1
IPI00576813	IPGIYVLSLR	10	0	1129.69		IPI00576813	Q5ZJT3		yes	0.0063811	124.23	14														1
IPI00775749	IPHTVTAPTFGK	12	0	1267.69		IPI00775749	P11682;Q197X2;Q7LZ77		yes	0.006602	125.74	3.5		1			1
IPI00584841	IPYVGCFHGANETTCER	17	0	2009.87		IPI00584841	Q8AV77		yes	0.00049091	149.69	21.6																					3	1	1
IPI00584997	IQCVPVKCQTTCQQGFR	17	1	2108.99		IPI00584997	Q98UI9		yes	0.0040631	121.18	2		1
IPI00584997	IQEIATDPGAEK	12	0	1270.64		IPI00584997	Q98UI9		yes	5.2449e-09	190.53	5	2	11	6	6	2	2	3	2	1	1	1			2			1
IPI00584997	IQEIATDPGAEKNYK	15	1	1675.84		IPI00584997	Q98UI9		yes	6.2097e-07	182.02	2.25		3	1
IPI00574055	IQGGYENVPTIDIHMNQIGFER	22	0	2530.23		IPI00574055	P24802		yes	0.00042904	112.82	6.33						2	1
IPI00775749	IQIQNIDIR	9	0	1111.63		IPI00775749	P11682;Q197X2;Q7LZ77		yes	0.00029659	172.23	2.5		2	2
IPI00818934;IPI00823141	IQLEIQAGAK	10	0	1069.61		IPI00818934			yes	0.0054718	125.97	17																	1
IPI00591299;IPI00786782;IPI00602226	IQLEIQAGSR	10	0	1113.61		IPI00591299	P02845;Q6BCB8		no	0.0038439	133.89	17																	1
IPI00581952;IPI00572343;IPI00576859;IPI00597776;IPI00598461;IPI00601990;IPI00602216;IPI00579743;CON__Q3SX28;IPI00594493;IPI00600961;IPI00574198;IPI00585334;IPI00822834	IQLVEEELDR	10	0	1242.65		IPI00581952	Q5ZLJ7;Q90937;P04268-2;P04268;Q90739;P04268-4;P04268;Q90740;P19352-1;P19352;P04268-1;P04268;P04268-5;P04268;Q91968;P19352-2;P19352;Q8AWI4;Q3SX28;Q5KR48;Q05706;P04268-7;P04268;P19352-3;P19352;Q05705;Q9PSS9;P04268-6;P04268;Q91005		yes	0.0026921	147.74	22																						1
IPI00600127	IQMMDAQLR	9	0	1104.54		IPI00600127			yes	2.0671e-22	233.46	9								3	9	3
IPI00591843;IPI00820086	IQVTIQAGDQAPTK	14	0	1468.79		IPI00591843	P87498		no	9.4645e-12	201.48	8.4	1		1	1													2
IPI00595847	IQVTMEEFPQFQLK	14	0	1736.88		IPI00595847			yes	1.5688e-137	316.42	4.13	5	7	14	38	12	10	5	2
IPI00578012;IPI00821645;IPI00683271	IQWCAVGK	8	0	960.485		IPI00683271	P02789;Q4ADG4;Q4ADJ6;Q4ADJ7		no	0.0011409	176.4	6.93	2					4	3	2	1			1	1
IPI00578012;IPI00821645;IPI00683271	IQWCAVGKDEK	11	1	1332.65		IPI00683271	P02789;Q4ADG4;Q4ADJ6;Q4ADJ7		no	0.00035739	182.64	7.65	1		1	2	2	1	1	3	2	2	1											1
IPI00578012;IPI00821645;IPI00683271	IQWCAVGKDEKSK	13	2	1547.78		IPI00683271	P02789;Q4ADG4;Q4ADJ6;Q4ADJ7		no	0.0001087	173.72	7							1
IPI00578012;IPI00821645;IPI00683271	IRDLLER	7	1	913.535		IPI00683271	P02789;Q4ADG4;Q4ADJ6;Q4ADJ7		no	0.00086474	165.11	8								1
IPI00580765;IPI00589610	IRPFLDQFSAK	11	1	1320.72		IPI00580765	P08250		yes	0.0034541	148.32	16																1
IPI00818180;IPI00818685;IPI00819546;IPI00820473;IPI00821056	IRQPIVCTR	9	1	1141.64		IPI00818180			yes	0.0020703	149.82	3.33			2	1
IPI00591843;IPI00820086	IRSEVEISGIGPK	13	1	1383.77		IPI00591843	P87498		no	0.0015664	150.68	17																	1
IPI00597482;IPI00681228	ISAETHCSILTK	12	0	1358.69		IPI00597482	Q6L608		yes	4.6273e-16	223.78	2	7				1	1
IPI00775749	ISEVTLTGQIR	11	0	1215.68		IPI00775749	P11682;Q197X2;Q7LZ77		yes	0.00042377	169.65	7.33	1			1													1
IPI00600069	ISFLGEDELEVSYAAPSPK	19	0	2051.01		IPI00600069	P21760		yes	6.7721e-102	287.01	17.7																	18	38
IPI00593455;IPI00575514	ISFTIYAQDAMGK	13	0	1443.71		IPI00593455	P08641		yes	0.00047522	160.52	21																					2
IPI00576977;IPI00819077;IPI00572919;IPI00598581;IPI00820706	ISGLIYEETR	10	0	1179.61		IPI00576977	P62801;P70081;Q6B834		yes	3.5493e-60	274.42	19															1						2
IPI00586548	ISGSIPNALPEQTELR	16	0	1723.91		IPI00586548	B1B565		yes	1.0166e-05	173.25	8.14							1	4	2
IPI00574951	ISHSPLDYR	9	0	1086.55		IPI00574951	O42236		yes	0.0085829	133.86	9									1
IPI00578012;IPI00821645;IPI00683271	ISLTCVQK	8	0	947.511		IPI00683271	P02789;Q4ADG4;Q4ADJ6;Q4ADJ7		no	1.1342e-32	249.54	11.4	1	1	1	2	2	4	3	3	3	1	1		2	1	2		1	4			1	2	2	1
IPI00578012;IPI00821645;IPI00683271	ISLTCVQKATYLDCIK	16	1	1911.98		IPI00683271	P02789;Q4ADG4;Q4ADJ6;Q4ADJ7		no	5.0012e-37	236.3	7.25						1	4	3
IPI00589837	ISPGNSQSCSAYR	13	0	1425.63		IPI00589837			yes	0.0022531	143.97	6						1
IPI00583974	ISQAVHAAHAEINEAGR	17	0	1772.89		IPI00583974	P01012		yes	1.2292e-53	253.1	12.5	5	5	4	4	5	8	5	9	9	57	78	50	83	24	13	20	6	11	8	5	3	17	5	4
IPI00585021	ISQAVHGAFMELSEDGIEMAGSTGVIEDIK	30	0	3133.49		IPI00585021	P01013		yes	1.2936e-30	177.87	9.84						7		12	108	50	8					1	1					9
IPI00595847;IPI00821199	ISQFLPSASK	10	0	1076.59		IPI00595847			yes	0.003267	144.65	4				2
IPI00582445;IPI00883234;IPI00596535;IPI00576730;IPI00883105;IPI00587380;IPI00883225	ISSQGQYELR	10	0	1179.59		IPI00587380	P10039-2;P10039;Q90996;Q90995;P10039-3;P10039;Q90994;P10039-1;P10039;Q90824		no	0.001486	147.4	3.5		1	2	2	1
IPI00574703	ITCSGSSGSYGWYQQK	16	0	1807.78		IPI00574703			yes	0.0026322	128.22	17																	1
IPI00587219	ITESEEVVSR	10	0	1147.57		IPI00587219	P13648		yes	4.5895e-11	217.64	12.8			1	1	1										1	1	1			1		1
IPI00597105	ITGFQYELMSR	11	0	1343.65		IPI00597105			yes	0.0051184	130.98	14														1
IPI00584997	ITLIFESSEIR	11	0	1306.71		IPI00584997	Q98UI9		yes	6.204e-26	242.59	2.68	3	35	22	8	5
IPI00598229	ITQVGSLYHEDLPITLSAALR	21	0	2296.24		IPI00598229	O42273		yes	1.6908e-50	248.06	10.3	8	6	5	3	4	5	5	9	10	6	19	9	7	14	5	3	5	2	1		1	3	1	1
IPI00591299;IPI00786782;IPI00602226	ITQVISSCFTR	11	0	1310.67		IPI00591299	P02845;Q6BCB8		no	0.00085516	165.63	2		2
IPI00775749	ITSDDLEIILEK	12	0	1387.74		IPI00775749	P11682;Q197X2;Q7LZ77		yes	0.0008005	168.22	1	1
IPI00575877;IPI00822490	IVASPPTFELNPMK	14	0	1542.81		IPI00575877	P14781		yes	0.0071105	123.95	5					1
IPI00601120	IVEDQHVQLDK	11	0	1322.68		IPI00601120			yes	7.9265e-18	229.53	8.25								3	1
IPI00866802	IVEGECGLTGK	11	0	1161.57		IPI00866802			yes	7.5175e-08	211.78	8.4								3	2
IPI00602226	IVETLQHIVLNNQQDFHDDVSYR	23	0	2782.37		IPI00602226	P02845;Q6BCB8		yes	0.0015191	99.059	17																	1
IPI00584997	IVIQNNACGK	10	0	1115.58		IPI00584997	Q98UI9		yes	6.6247e-35	241.96	2.94	3	5	3	3	2	1
IPI00584997	IVIQNNACGKSLSICSLK	18	1	2004.05		IPI00584997	Q98UI9		yes	0.001035	148.7	2		1
IPI00597482;IPI00681228	IVISQNELLTDDDELK	16	0	1843.94		IPI00597482	Q6L608		yes	9.1083e-55	255.91	2.78	5				4
IPI00597482;IPI00681228	IVISQNELLTDDDELKR	17	1	2000.04		IPI00597482	Q6L608		yes	0.00016641	176.25	2.67	2					1
IPI00576308	IVIVPSLNPDGR	12	0	1278.73		IPI00576308			yes	0.0090586	120.77	3			1
IPI00591299;IPI00786782;IPI00602226	IVLMPVHTDADIDK	14	0	1565.81		IPI00591299	P02845;Q6BCB8		no	0.00073483	162.68	17																	1
IPI00591299;IPI00786782;IPI00602226	IVLMPVHTDADIDKIQLEIQAGSR	24	1	2661.42		IPI00591299	P02845;Q6BCB8		no	0.0055273	79.511	10			1														1
IPI00589747;IPI00812123;IPI00818180;IPI00818685;IPI00819546;IPI00820473	IVLTGEIK	8	0	871.538		IPI00818180	P20740		no	0.0046851	155.51	3			1
IPI00584997	IVQPGNSFQEDK	12	0	1360.66		IPI00584997	Q98UI9		yes	1.9229e-07	205.53	4.57	2	5	7	6	3	3		2	1													1
IPI00584997	IVQPGNSFQEDKLLCK	16	1	1874.96		IPI00584997	Q98UI9		yes	0.0013363	135.02	2		1
IPI00600859	IVSDGNGMNAWVAWR	15	0	1674.79		IPI00600859	P00698;B8YJN9;B8YJP1;B8YJT7;B8YK79		yes	3.6502e-190	341.59	19.6									1								2	7	30	27	7	7		1
IPI00597482	IVTENVICGK	10	0	1131.6		IPI00597482			yes	3.7277e-17	214.83	3.5	4		1	2	3	2
IPI00597482	IVTENVICGKSGVTCSR	17	1	1878.93		IPI00597482			yes	0.005818	115.12	1	1
IPI00601033	IVVVTAGVR	9	0	912.576		IPI00601033	P00337		yes	0.0039739	141.39	10										1
IPI00597109;IPI00883256	IWGRPAAIAEGQGEYALEK	19	1	2058.05		IPI00597109	D2KKL5;O57579;Q9PW08		yes	2.8483e-05	182.1	4.33				2	1
IPI00655503;CON__P60712;IPI00572084;IPI00820892;IPI00594778;IPI00582169;IPI00596848;IPI00837485	IWHHTFYNELR	11	0	1514.74		IPI00837485	P60712;P60706;Q5ZLX9;P53478;A9YXX2;A9YXX3;B5M200;P68139;P68034;Q5ZMQ2		no	0.0013046	160.36	13													2
IPI00595847;IPI00821199	IYALDKTFPLR	11	1	1335.76		IPI00595847			yes	0.0010004	154.24	4				4
IPI00595847;IPI00821199	IYDSFTVEEYVLPK	14	0	1701.85		IPI00595847			yes	2.5962e-82	282.94	4.18	1	4	11	27	5	4	2	2	1
IPI00595847;IPI00821199	IYQEDLEHGPK	11	0	1327.64		IPI00595847			yes	0.0011441	157.38	4.21		2	4	3	2	1	1	1
IPI00595847;IPI00821199	IYQEDLEHGPKR	12	1	1483.74		IPI00595847			yes	0.0010649	164.9	4.25				3	1
IPI00594476	IYYQLGDHELSLSEVR	16	0	1920.96		IPI00594476	Q5ZI13		yes	0.00016222	158.11	8.67								1	2
IPI00595847	KALGCIIPSLPK	12	1	1295.76		IPI00595847			yes	8.4038e-05	181.68	3.75			1	3
IPI00655503;CON__P60712;IPI00572084;IPI00820892;IPI00837485	KDLYANTVLSGGTTMYPGIADR	22	1	2342.16		IPI00837485	P60712;P60706;Q5ZLX9;P53478;Q5ZMQ2		no	2.4075e-05	143.57	7	1				1										1
IPI00578012;IPI00821645;IPI00683271	KDPVLKDLLFK	11	2	1314.79		IPI00683271	P02789;Q4ADG4;Q4ADJ6;Q4ADJ7		no	0.00029619	194.17	7.25						3	4	4	1
IPI00578012;IPI00821645;IPI00683271	KDQLTPSPR	9	1	1040.56		IPI00683271	P02789;Q4ADG4;Q4ADJ6;Q4ADJ7		no	9.5373e-11	211.45	9.08						1	3	2	2		1	2	1
IPI00578012;IPI00821645;IPI00683271	KDSNVNWNNLK	11	1	1330.66		IPI00683271	P02789;Q4ADG4;Q4ADJ6;Q4ADJ7		no	4.9701e-53	268.73	7.88	1	2	3	3	3	2	6	6	4	2	1	1	2	2	1									1
IPI00578012;IPI00821645;IPI00683271	KDSNVNWNNLKGK	13	2	1515.78		IPI00683271	P02789;Q4ADG4;Q4ADJ6;Q4ADJ7		no	1.6865e-104	299.69	7.15						3	6	3	1
IPI00572165;IPI00583714;IPI00576130;IPI00597479;IPI00822642;IPI00601453;IPI00597357;IPI00818993;IPI00591959	KEEELQAALAR	11	1	1256.67		IPI00572165	P14105;Q789A4;Q02015;Q789A5;Q789A6;P10587		yes	0.0068142	127.42	4				1
IPI00597129	KELAAVSVDCSEYPKPDCTAEDR	23	2	2639.18		IPI00597129	P01005;B6V1G0;Q6LDY9;Q75PY2		yes	0.0011158	112.55	15															1
IPI00578016	KELESLEDQAGVK	13	1	1444.74		IPI00578016	Q90839		yes	5.2323e-06	181.98	8.5								2	2
IPI00589747;IPI00812901;IPI00818180;IPI00818685;IPI00819546;IPI00820473	KEVTFSVEQDFVVTHPK	17	1	1989.02		IPI00818180	P20740		no	1.5884e-47	248.67	3.75			2	6
IPI00591843;IPI00820086	KFLPGYAAGASELPLK	16	1	1660.92		IPI00591843	P87498		no	0.00093603	137.62	17																	1
IPI00584997	KFNFHGNCHYVLAK	14	1	1733.85		IPI00584997	Q98UI9		yes	6.5394e-68	275.95	3.33		4	2	1		2
IPI00595847	KFQVSYHNR	9	1	1177.6		IPI00595847			yes	0.0020703	149.82	8			1							1	1
IPI00573738	KFYTGGVEEVNFK	13	1	1516.76		IPI00573738	P01014		yes	5.3681e-205	351.81	9.87	4	1	3	1	4	6	1	12	53	105	38	5	3	1	2	1	3	3				1		2
IPI00573738	KFYTGGVEEVNFKTAAEEAR	20	2	2245.1		IPI00573738	P01014		yes	0.0077373	114.29	10										2
IPI00590040	KGEHLYYEGPITLGIK	16	1	1816.97		IPI00590040	Q90890		yes	0.00077457	148.72	18																		2
IPI00595847	KGSPAEESVSLTLPPNTVEGSVR	23	1	2353.21		IPI00595847			yes	3.4925e-48	242.16	3.7	4	5	10	26	2	5		1
IPI00578012;IPI00821645;IPI00683271	KGTEFTVNDLQGK	13	1	1435.73		IPI00683271	P02789;Q4ADG4;Q4ADJ6;Q4ADJ7		no	1.0024e-191	343.75	10.4	5	4	5	4	5	8	16	10	6	4	4	3	6	4	4	4	5	6	4	2	4	1	1	1
IPI00578012;IPI00821645;IPI00683271	KGTEFTVNDLQGKTSCHTGLGR	22	2	2405.18		IPI00683271	P02789;Q4ADG4;Q4ADJ6;Q4ADJ7		no	7.8748e-05	124.91	7.43						1	2	4
IPI00572461;IPI00597432;IPI00588764;IPI00813541;IPI00598946;IPI00603267	KHEAFESDLAAHQDR	15	1	1752.82		IPI00572461	Q90734;Q9PS32;P05094-1;P05094;P05094-2;P05094;Q5ZIW4;P20111-2;P20111;P20111-1;P20111		yes	0.00076506	148.68	4				1
IPI00594746;IPI00821285;IPI00822569	KIECFYR	7	1	1014.5		IPI00594746	P02752;Q9PWK0;Q7SX70		yes	6.4231e-05	170.73	13												1		1
IPI00600127	KIGIELLK	8	1	912.601		IPI00600127			yes	0.0031515	174.16	8.5								1	1
IPI00600859	KIVSDGNGMNAWVAWR	16	1	1802.89		IPI00600859	P00698;B8YJN9;B8YJP1;B8YJT7;B8YK79		yes	1.6234e-59	260.96	19.7																		3	8	10	4	1
IPI00595847;IPI00821199	KIYDSFTVEEYVLPK	15	1	1829.95		IPI00595847			yes	1.1664e-38	242.91	3.47	1	1	8	7	1	1
IPI00590040	KKGEHLYYEGPITLGIK	17	2	1945.07		IPI00590040	Q90890		yes	5.6747e-05	180.11	18.5																		1	1
IPI00586802;IPI00585183;IPI00823321	KKMDLIDLEDETIDAEVMNSLAVTMDDFR	29	2	3356.58		IPI00586802	Q5ZMU9		yes	0.00011223	90.534	1	1
IPI00810881;IPI00822136	KLDGQCWEIR	10	1	1303.63		IPI00810881			yes	0.0054718	125.97	16.8																1	3
IPI00591422;IPI00571469	KLEVEANNAFDQYR	14	1	1695.82		IPI00591422	P14315-1;P14315;P14315-2;P14315		yes	0.00046895	154.47	4				1
IPI00586802;IPI00585183;IPI00823321	KMDLIDLEDETIDAEVMNSLAVTMDDFR	28	1	3228.49		IPI00586802	Q5ZMU9		yes	0.00043902	79.236	1.5	1	1
IPI00574195	KMPQVPTDLLLETGK	15	1	1668.91		IPI00574195	P19121		yes	0.0032417	126.83	9									1
IPI00574195	KMPQVPTDLLLETGKK	16	2	1797.01		IPI00574195	P19121		yes	8.7733e-06	174.39	8.67								1	2
IPI00584997	KNDLILDGYK	10	1	1177.63		IPI00584997	Q98UI9		yes	0.00045237	169.93	4.5	1	6	4	1	3	1									1	1
IPI00578016	KNEKEDPLNMDEMPFISLIPR	21	2	2515.25		IPI00578016	Q90839		yes	0.00034814	138.97	8.5								1	1
IPI00582445;IPI00883234;IPI00596535;IPI00587380	KNEMEIPVDSTSFILR	16	1	1877.96		IPI00587380	P10039-2;P10039;Q90996;Q90995;P10039-3;P10039;Q90994;P10039-1;P10039;Q90824		no	0.0018014	132.08	3			1
IPI00589747;IPI00818180;IPI00818685;IPI00819546;IPI00820473	KNHVLLYLGNILQK	14	1	1651.98		IPI00818180	P20740		no	2.0029e-14	211.46	4			6	3	2	2
IPI00589837	KPDQHFKPYLK	11	2	1399.76		IPI00589837			yes	0.0035882	147.75	6						1
IPI00577421	KPLVIIAEDVDGEALSTLVLNR	22	1	2364.33		IPI00577421	Q5ZL72		yes	4.1314e-07	175.59	2.12	10	2	1	1	3
IPI00595847;IPI00821199	KQAIQVDFR	9	1	1103.61		IPI00595847			yes	0.0023824	146.81	3.57		1	2	3	1
IPI00597109	KQDATSTINSIASNVVGQPLAWDFIR	26	1	2830.46		IPI00597109	D2KKL5;O57579		yes	0.00014466	119.02	4				2
IPI00598223	KQENSAVITELLAALR	16	1	1754.99		IPI00598223			yes	0.0038721	123.38	13													1
IPI00584997	KSHVEKVELVCSEHK	15	2	1807.93		IPI00584997	Q98UI9		yes	0.00048559	153.39	2		1
IPI00589747;IPI00818180;IPI00818685;IPI00819546;IPI00820473	KSPVCQSFTK	10	1	1180.59		IPI00818180	P20740		no	0.001934	138.08	4				2
IPI00591299;IPI00786782;IPI00602226	KSQNVYELQEAGIGGICHAR	20	1	2229.1		IPI00591299	P02845;Q6BCB8		no	0.0094781	109.48	17																	1
IPI00589747;IPI00818180;IPI00818685;IPI00819546;IPI00820473	KSYVWNIFPK	10	1	1280.69		IPI00818180	P20740		no	7.8308e-05	189.58	4.62		1	3	4		3	1	1
IPI00594673;IPI00818310;IPI00819914	KTSDDGEVYYSEEAEK	16	1	1848.79		IPI00594673			yes	3.9105e-101	288.45	17.9																	3	5	2
IPI00594673;IPI00818310;IPI00819914	KTSDDGEVYYSEEAEKTVEVLDTDYK	26	2	3012.36		IPI00594673			yes	0.009011	60.939	17																	1
IPI00573738	KVLHFDSITGAGSTTDSQCGSSEYVHNLFK	30	1	3284.54		IPI00573738	P01014		yes	6.5398e-49	213.2	9.58						1		3	13	14	7
IPI00595847;IPI00821199	KVLLVVSFGEQQFQQK	16	1	1877.04		IPI00595847			yes	1.2403e-16	210.56	3.6			2	3
IPI00584997	KVVPDISK	8	1	884.533		IPI00584997	Q98UI9		yes	0.007352	147.19	3			1
IPI00597482;IPI00681228	KYAVICSQLLNLVSPTCSVPK	21	1	2376.25		IPI00597482	Q6L608		yes	0.0023119	108.56	1	1
IPI00597482;IPI00681228	KYISCSDSLENK	12	1	1442.67		IPI00597482	Q6L608		yes	0.00013476	178.71	2.78	5		1		1	2
IPI00580765;IPI00589610	LADNLDTLSAAAAK	14	0	1372.72		IPI00580765	P08250		yes	1.3154e-37	246.64	16.5																1	1
IPI00580509	LAEQLMEK	8	0	960.495		IPI00580509	P02659		yes	0.00228	186.3	10.5	1		1	1	2	1				1		1		1			2				1	1
IPI00584997	LAFYIKLPFGK	11	1	1295.76		IPI00584997	Q98UI9		yes	0.0010642	163.38	2.5		1	1
IPI00571581	LAGGDTEDPQFPK	13	0	1373.65		IPI00571581	Q8JGM4		yes	4.0487e-05	162.49	5.3			1	1	3	4	1
IPI00586548;IPI00601120	LAIIQPTVQETNEISSLK	18	0	1983.09		IPI00586548	B1B565		no	1.2963e-07	192.96	8.67								1	2
IPI00819496;IPI00573261	LALASLGYEK	10	0	1063.59		IPI00819496	Q5ZJ70		yes	0.0086197	112.84	5					1
IPI00572461;IPI00597432;IPI00588764	LASDLLEWIR	10	0	1214.67		IPI00572461	Q90734;Q9PS32;P05094-1;P05094;P05094-2;P05094;Q5ZIW4		yes	0.0021029	155.84	13				1																		1
IPI00775749	LATYLILMK	9	0	1064.63		IPI00775749	P11682;Q197X2;Q7LZ77		yes	7.4578e-05	175.44	9	1																1
IPI00598229;IPI00819823	LCLDVSK	7	0	833.432		IPI00598229	O42273		no	0.0015044	155.73	11											1
IPI00595847;IPI00821199	LCLTTQSTTMMQER	14	0	1698.77		IPI00595847			yes	2.2822e-10	195.77	3.85			3	9	1
IPI00683271	LCQLCQGSGGIPPEK	15	0	1642.78		IPI00683271	P02789;Q4ADG4;Q4ADJ6;Q4ADJ7		yes	2.2119e-88	285.54	8.88	10	9	23	20	26	31	20	35	17	12	2	4	10	24	16	17	25							1
IPI00683271	LCQLCQGSGGIPPEKCVASSHEK	23	1	2541.18		IPI00683271	P02789;Q4ADG4;Q4ADJ6;Q4ADJ7		yes	2.7123e-07	150.91	7.33							2	1
IPI00584997	LCTEDSKDCLCCYNGK	16	1	2021.8		IPI00584997	Q98UI9		yes	7.0091e-59	259.68	2.43		4	3
IPI00584997	LCVNGFPFMK	10	0	1211.58		IPI00584997	Q98UI9		yes	1.9153e-07	206.78	3.26	3	6	5	4	1	4
IPI00655503;CON__P60712;IPI00572084;IPI00820892;IPI00811966;IPI00837485	LCYVALDFEQEMATAASSSSLEK	23	0	2549.17		IPI00837485	P60712;P60706;Q5ZLX9;P53478;C3VQ53;Q5ZMQ2		no	3.8999e-07	146.78	1	1
IPI00582445;IPI00883234;IPI00596535;IPI00576730;IPI00883105;IPI00587380;IPI00883225	LDAPSQIEAK	10	0	1070.56		IPI00587380	P10039-2;P10039;Q90996;Q90995;P10039-3;P10039;Q90994;P10039-1;P10039;Q90824		no	3.2848e-10	213.31	2.75		1	3
IPI00584997	LDCIGETVLVK	11	0	1245.66		IPI00584997	Q98UI9		yes	2.0988e-46	256.91	3.12	6	14	12	6	7	2			1
IPI00584997	LDDPCCTETVCECDIK	16	0	2013.78		IPI00584997	Q98UI9		yes	2.2493e-27	224.42	4.31	6	5	6	5	4	5	2	4	2
IPI00810881;IPI00822136	LDGQCWEIR	9	0	1175.54		IPI00810881			yes	5.2394e-05	178.94	18																		1
IPI00813945;IPI00883181;IPI00814509	LDLSENQIQAIPR	13	0	1495.8		IPI00813945	Q90WZ2;Q90XG2;Q90Z44		yes	4.2025e-08	198.32	3			2
IPI00596201	LDPDSLDIEQMWDTPCPR	18	0	2186.96		IPI00596201	Q25C36		yes	0.00066618	161.24	9.5									1	1
IPI00586802;IPI00585183;IPI00823321	LDQLIYIPLPDEK	13	0	1555.85		IPI00586802	Q5ZMU9		yes	0.002712	133.15	20																				1
IPI00588868	LDTLCDLYETLTITQAVIFLNTR	23	0	2712.4		IPI00588868	Q8JFP1;O13037		yes	1.7318e-18	202.96	2.67	1		1	1
IPI00775749	LDTSGGSVSLSSSGR	15	0	1408.68		IPI00775749	P11682;Q197X2;Q7LZ77		yes	1.2839e-05	175.74	3	1	1	1	1	1
IPI00810881;IPI00822136	LEATAMTVAVPDGQSLAISTFR	22	0	2277.17		IPI00810881			yes	3.0274e-05	136.39	17																	2
IPI00598113	LEEAFITSPK	10	0	1133.6		IPI00598113	A7UEB0;Q8JIG5		yes	1.3897e-05	196.88	12.3	2	1	1	1	3	3	2	1	2	10	3	4	5	3	3	3	2	3	1	1	1	2	2	2
IPI00582445;IPI00883234;IPI00596535;IPI00576730;IPI00883105;IPI00587380;IPI00883225	LEELEGLVSSLR	12	0	1343.73		IPI00587380	P10039-2;P10039;Q90996;Q90995;P10039-3;P10039;Q90994;P10039-1;P10039;Q90824		no	0.00042716	172.8	2.25		3	1
IPI00586548;IPI00601120	LEGATPDCTALYNSGIR	17	0	1836.87		IPI00586548	B1B565		no	1.2014e-10	201.48	8.33								4	2
IPI00585604	LEGAVVELTR	10	0	1085.61		IPI00585604			yes	0.00366	137.95	1	1
IPI00587313;IPI00681776	LEIGSVDCSK	10	0	1106.53		IPI00681776	P10184;Q6XLT0		no	4.8361e-17	223.84	9.67	3	1	2	2	2	1		4	6	3	2	1	2	2	3	1	1	2						1
IPI00587313;IPI00681776	LEIGSVDCSKYPSTVSK	17	1	1868.92		IPI00681776	P10184;Q6XLT0		no	7.2638e-36	235.71	9.12								2	3	3
IPI00591299;IPI00602226	LEISGLPENAYLLK	14	0	1558.86		IPI00591299	P02845;Q6BCB8		no	2.2822e-10	195.77	3.94	2	3	5	3	1	1											1
IPI00582281	LESYYIQK	8	0	1042.53		IPI00582281			yes	0.0020138	161.68	9									1
IPI00775749	LEYTNDLNIPGLSLTFVSK	19	0	2123.11		IPI00775749	P11682;Q197X2;Q7LZ77		yes	0.0073251	125.52	17																	1
IPI00819356;IPI00604279	LFEMTQR	7	0	923.453		IPI00819356	Q9YGP0		yes	6.4523e-05	184.16	14.3												2	2	2								1
IPI00576601	LFIGGLSFETTDESLR	16	0	1783.9		IPI00576601	Q5ZLB3		yes	0.0014875	134.04	1	1
IPI00651336	LFIGGLSFETTEESLR	16	0	1797.91		IPI00651336	Q5ZME1		yes	5.7969e-10	196.11	1	1
IPI00593541;IPI00819648	LFQDNSILSSLPLNSLSR	18	0	2003.07		IPI00593541	Q1XIH7;Q5ZMF2		yes	0.0017442	138.05	14.5														1	1
IPI00597109;IPI00813916	LFSIFTGELADDLAGFYR	18	0	2034.01		IPI00597109	D2KKL5;O57579		yes	0.0022774	133.66	4				1
IPI00598229;IPI00819823	LGIEVELR	8	0	927.539		IPI00598229	O42273		no	7.0076e-06	176.66	13.6	1	1				2	2	5	6	17	70	55	28				1	4	47	24	3		1
IPI00580166	LGLDFPNLPYLIDGDVK	17	0	1888		IPI00580166	P20136		yes	0.0095216	107.5	16																1
IPI00821924	LGLQNDLFSLAR	12	0	1345.74		IPI00821924			yes	0.0089588	120.96	2		1
IPI00576813	LGLQQMDK	8	0	931.48		IPI00576813	Q5ZJT3		yes	0.003084	159.04	14														1
IPI00819356;IPI00604279	LGNLTQGTDGFLQVTTVFSK	20	0	2125.11		IPI00819356	Q9YGP0		yes	7.9408e-70	265.37	14.3														2	1
IPI00581368	LGQAARPEVAPAPSTGGR	18	1	1733.92		IPI00581368	Q9PUT1		yes	0.0085327	115.91	19																			1
IPI00587398	LGYAGNTEPQFIIPSCIAIK	20	0	2191.13		IPI00587398	Q90WD0		yes	0.0055127	120.63	4				1
IPI00587313;IPI00681776	LHDGECKLEIGSVDCSK	17	1	1945.89		IPI00681776	P10184;Q6XLT0		no	4.0372e-42	244.56	8.62								4	3	1
IPI00775749	LIALGEHTGDLYSK	14	0	1515.79		IPI00775749	P11682;Q197X2;Q7LZ77		yes	0.00072895	138.45	1	1
IPI00573473	LIGDEFPGVPGGLDAAVECHPEECGGETVLFFK	33	0	3545.65		IPI00573473	Q90WR3		yes	1.652e-23	146.15	9								1	4	1
IPI00600127	LIISILLK	8	0	911.642		IPI00600127			yes	0.00079495	183.24	8.67								1	2
IPI00595847;IPI00821199	LIITGQGVNIEEK	13	0	1412.79		IPI00595847			yes	4.3499e-114	307.03	5.87	4	4	4	18	5	1			3					1			1	2			1	1
IPI00595847;IPI00821199	LIITGQGVNIEEKK	14	1	1540.88		IPI00595847			yes	6.0111e-25	230.59	3.75			1	3
IPI00580765	LISFLDELQK	10	0	1204.67		IPI00580765	P08250		yes	3.1379e-10	213.53	16																2
IPI00813945;IPI00883181;IPI00814509;IPI00813921;IPI00821752;IPI00594561	LISINFVNK	9	0	1046.61		IPI00813945	Q90WZ2;Q90XG2;Q90Z44		yes	0.0023033	147.19	3			1
IPI00589747;IPI00818180;IPI00818685;IPI00819546;IPI00820473	LISPEDDGCVCAK	13	0	1462.64		IPI00818180	P20740		no	1.3377e-25	236.77	4.35	2	4	10	11	5	4	2		1									1
IPI00591843;IPI00820086	LISSLQTGIGR	11	0	1143.66		IPI00591843	P87498		no	4.3512e-47	265.36	5.17	1	1	2		1												1
IPI00596673	LITLEEEMTK	10	0	1205.62		IPI00596673	P09102		yes	0.0038265	134.26	9									1
IPI00601033	LKDDEVAQLK	10	1	1157.63		IPI00601033	P00337		yes	0.0065748	123.86	2		1
IPI00580166	LKPAYLEQLPGK	12	1	1355.78		IPI00580166	P20136		yes	0.0098484	119.27	16																1
IPI00578012;IPI00821645;IPI00683271	LKPIAAEVYEHTEGSTTSYYAVAVVK	26	1	2825.45		IPI00683271	P02789;Q4ADG4;Q4ADJ6;Q4ADJ7		no	3.1418e-14	161.02	7.67		1	1	1		55	183	179	46	7				1			2	1			1	3
IPI00591299;IPI00786782;IPI00602226	LKQSDSGTLITDVSSR	16	1	1705.88		IPI00591299	P02845;Q6BCB8		no	0.0016236	133.16	10.5				1													1
IPI00572756	LLAELLNASR	10	0	1098.64		IPI00572756	Q9PRS8		yes	5.8331e-20	234.2	18.8																		2	2	1
IPI00822414	LLDDSGNIAEELSILK	16	0	1728.91		IPI00822414			yes	1.7627e-16	209.56	19.6																			2	3
IPI00588294	LLDQALCSSLYSHALTDR	18	0	2062.02		IPI00588294			yes	0.00027145	178.23	3.67			3	2	1
IPI00597482;IPI00681228	LLDTYKFAALQK	12	1	1409.79		IPI00597482	Q6L608		yes	0.005809	127.42	1	1
IPI00602986;IPI00814241	LLEAASVSSK	10	0	1003.55		IPI00602986			yes	0.0020375	159.79	15															1
IPI00602986;IPI00814241	LLEAQIATGGIIDPK	15	0	1537.87		IPI00602986			yes	7.8535e-61	266.35	12.2	4	5	3	3	2			1						2	2	2	2	1	2		1	2	3	5
IPI00595826;IPI00822310;IPI00819712	LLELQYFISR	10	0	1280.71		IPI00595826	Q02391		yes	2.6308e-08	208.63	5.33				3	2	3		1
IPI00576782	LLGAPVPVDENDEGLQR	17	0	1820.93		IPI00576782	P01038		yes	8.7861e-36	234.85	19.4	1																	1	1	3	4	3	1
IPI00598113;IPI00812196	LLGHWVYIMGASQYPPHMAEMR	22	0	2586.23		IPI00598113	A7UEB0;Q8JIG5		yes	2.6898e-135	302.32	11.3									19	33	22	23	25	3								2
IPI00775749	LLGSVALECIK	11	0	1201.67		IPI00775749	P11682;Q197X2;Q7LZ77		yes	1.5564e-05	202.05	9	1																1
IPI00580166	LLLEYTETPYQER	13	0	1653.83		IPI00580166	P20136		yes	0.0087738	124.12	16																1
IPI00819823	LLLFPNEQLMSLTALFPVTPNCQLQYLPLAAPVFSK	36	0	4073.18		IPI00819823			yes	1.4921e-16	108.32	10.5								1	1	6	4	2	1
IPI00589747;IPI00818180;IPI00818685;IPI00819546;IPI00820473	LLLQQTPLPQVPGK	14	0	1530.91		IPI00818180	P20740		no	2.9331e-99	296.17	5.68	5	6	6	7	6	6	5	5	1	1			1	2	1							1
IPI00595847	LLLVRPEGVLIEK	13	1	1477.92		IPI00595847			yes	1.9299e-05	179.35	4.89			2	4	1			1	1
IPI00578016	LLNLITWELEPDGVLER	17	0	2009.08		IPI00578016	Q90839		yes	4.0372e-42	244.56	9.17								2	6	4
IPI00580429	LLNQPNQWPLVK	12	0	1448.81		IPI00580429			yes	1.8266e-27	241.4	8.65	3	2	4	3	2	4		2	2				1		1	1			2	1	1	1		1
IPI00602986;IPI00814241	LLQLQEQMR	9	0	1157.62		IPI00602986			yes	9.3101e-13	215.38	11.4	2	3	2	4	4			1	2				1		2	1	1		1		1	4	1	3
IPI00775749	LLSISNTLHLVSPAK	15	0	1591.93		IPI00775749	P11682;Q197X2;Q7LZ77		yes	0.0020344	130.56	4				1
IPI00590085	LLVNYQEPYR	10	0	1293.67		IPI00590085			yes	0.0020668	159.58	6						1
IPI00595847	LLVQEMALR	9	0	1071.61		IPI00595847			yes	3.7153e-39	252.72	6.72	4	5	8	14	5	5	1	1	4	2				2	5	3	1					1
IPI00576073	LLVSNLDFGVSDADIQELFAEFGTLK	26	0	2840.45		IPI00576073			yes	3.1434e-24	201.64	2	3	3	1	1
IPI00576073	LLVSNLDFGVSDADIQELFAEFGTLKK	27	1	2968.54		IPI00576073			yes	2.2814e-17	161.04	1	2
IPI00589747;IPI00818180;IPI00818685;IPI00819546;IPI00820473	LLVYMLHPAK	10	0	1183.68		IPI00818180	P20740		no	8.6619e-11	217.02	4.83	1	1	7	13	7	3	4	4	1
IPI00591299;IPI00786782;IPI00602226	LMANSAGSVADLVEVGIR	18	0	1800.94		IPI00591299	P02845;Q6BCB8		no	5.2118e-42	244.56	14.7			1														5
IPI00600127	LMATSPPVVSLQSDTCR	17	0	1860.91		IPI00600127			yes	2.6015e-22	220.97	8.62								5	8
IPI00820677;IPI00578917	LMLEFISNVAK	11	0	1263.69		IPI00820677	O42163		yes	0.0046902	142.83	9									2
IPI00575584;IPI00819710	LMLEMDGTENK	11	0	1279.58		IPI00575584	P51913;Q5ZIQ4		yes	0.00035739	171.85	13.9				3											1							1		2
IPI00579067;IPI00598268	LNAVVNDFWAEISESVDKIEVLYEDEGFR	29	1	3385.64		IPI00579067	Q5F418		yes	6.8104e-08	120.33	1	1
IPI00600127	LNEGSSWIYSFLSGFLEK	18	0	2076.02		IPI00600127			yes	0.0011309	147.7	9									1
IPI00600127	LNENICLNIK	10	0	1229.64		IPI00600127			yes	1.0537e-60	276.57	8.8								2	2	1
IPI00598113	LNETCVVK	8	0	961.49		IPI00598113	A7UEB0;Q8JIG5		yes	0.00086582	178.3	12.9											1	2	3	1	1
IPI00575877;IPI00822490	LNNWDIDLTK	10	0	1230.62		IPI00575877	P14781		yes	0.0054718	125.97	5					1
IPI00582635	LNWEYLVDR	9	0	1206.6		IPI00582635			yes	0.001261	166.09	5					1
IPI00587267	LNYEEALGNTVK	12	0	1349.68		IPI00587267			yes	5.7955e-28	244	10										1
IPI00580429	LNYGIPAIVK	10	0	1086.64		IPI00580429			yes	0.00059542	169.09	8.08	1	1	2	1	1			1	3				1				1					1
IPI00591299;IPI00786782	LPDMILYQK	9	0	1119.6		IPI00591299			yes	0.0055672	138.1	3		1	1	1
IPI00819050	LPEEEHLGLLGPVIK	15	0	1642.93		IPI00819050			yes	0.0025857	128.85	5					1
IPI00818934;IPI00823141	LPELTVYNR	9	0	1103.6		IPI00818934			yes	0.0010642	146.81	17																	1
IPI00592552	LPEPIVSSDSR	11	0	1198.62		IPI00592552	O57658		yes	0.0064112	128.27	5					1
IPI00583974	LPGFGDSIEAQCGTSVNVHSSLR	23	0	2430.16		IPI00583974	P01012		yes	1.0102e-98	278.07	11.4									28	81	119	100	88						1
IPI00818934;IPI00823141	LPLPLPSSSDTPTSTLPSSK	20	0	2024.07		IPI00818934			yes	0.0027287	130.01	17																	1
IPI00591299;IPI00786782;IPI00602226	LPLSLPVGPR	10	0	1047.64		IPI00591299	P02845;Q6BCB8		no	0.0046919	128.38	17																	1
IPI00597100	LPSYLDK	7	0	834.449		IPI00597100			yes	1.3696e-16	201.97	13.4	2	2	3	1	2			1	1	1			2		1				1	3	1	4	3	2
IPI00597109	LPTALKPESYEVTLQPFLTPDDNNMYIFK	29	1	3383.7		IPI00597109	D2KKL5;O57579		yes	1.9012e-07	116.45	4.33				2	1
IPI00602986;IPI00814241	LPVEEAYK	8	0	947.496		IPI00602986			yes	0.00079495	183.24	15.3		1		1												1						1		2
IPI00584997	LPVSKDGITIFR	12	1	1344.78		IPI00584997	Q98UI9		yes	0.0033452	143.96	3		2	2		1
IPI00584997	LPVSKDGITIFRPSTFFIK	19	2	2165.22		IPI00584997	Q98UI9		yes	0.0024893	144.29	2		1
IPI00597482;IPI00681228	LPYASNGIQIAPYGR	15	0	1618.85		IPI00597482	Q6L608		yes	1.3314e-12	196.84	1	3
IPI00591843;IPI00820086	LQDLVETTYEQLPSDAPAK	19	0	2117.05		IPI00591843	P87498		no	0.00089715	156.13	3.33	1			1	1
IPI00775749;IPI00819590	LQEIYGQLSDSQEK	14	0	1636.79		IPI00775749	P11682;Q197X2;Q7LZ77		no	0.00051896	155.66	10.5				1													1
IPI00595826;IPI00822310;IPI00819712	LQETEMMDPELDYTLMR	17	0	2113.94		IPI00595826	Q02391		yes	1.1245e-18	216	4.44				5	4
IPI00589382	LQGFCYVLAEVYGPHIAELIDR	22	0	2562.29		IPI00589382			yes	0.00095181	103.87	8								1
IPI00586548;IPI00601120	LQINNEEIK	9	0	1099.59		IPI00586548	B1B565		no	1.4919e-08	204.36	9									1
IPI00684262;IPI00587828;IPI00592803;IPI00599028;IPI00829386;IPI00596843;IPI00821955;IPI00823165;IPI00599877;IPI00591677;IPI00586817;IPI00812005;IPI00596149;IPI00818545;IPI00600609;IPI00586713;IPI00590428;IPI00812261;IPI00585276;IPI00600667;IPI00829373;IPI	LQLNNLR	7	0	869.508		IPI00600609	A2N887;A2N890;A2N888;A2N881;A2N882;A2N883;A2N885;A2N886;A2N884;A2N889		no	0.00019935	181.2	8								2
IPI00573643;IPI00571478;IPI00820847	LQLWDTAGQER	11	0	1315.65		IPI00573643	Q1KME6		yes	1.1427e-08	212.82	11.8				1	1											1						1
IPI00587267	LQSLFTSPDFTK	12	0	1382.71		IPI00587267			yes	0.0033259	149.23	9.67									1	2
IPI00602986	LQSLTENLTK	10	0	1145.63		IPI00602986			yes	0.002755	147.4	9.5	1	2	2	1												1			1		1			1
IPI00818621;IPI00591231	LQYDHQNDGSTQALASCQR	19	0	2190.97		IPI00818621	Q5F3E6		yes	0.0051057	130.01	14														1
IPI00588294	LRDWILDAISPFPTSITR	18	1	2100.14		IPI00588294			yes	0.0034534	129.38	4				1
IPI00573738	LREWTSTNAMAK	12	1	1406.7		IPI00573738	P01014		yes	8.3669e-05	182.08	9.27								3	6	5	1
IPI00589747;IPI00813726;REV__IPI00579572;IPI00818180;IPI00818685;IPI00819546;IPI00821056	LSAEVAR	7	0	744.413		IPI00818180	P20740;Q9PSS0		no	6.4523e-05	170.17	3.5			1	1
IPI00775749	LSDGFTFSIPELHLK	15	0	1702.89		IPI00775749	P11682;Q197X2;Q7LZ77		yes	0.00055993	152.14	17																	1
IPI00813945;IPI00883181;IPI00814509;IPI00813921	LSGDCFADLACPEK	14	0	1581.68		IPI00813945	Q90WZ2;Q90XG2;Q90Z44		yes	2.3479e-12	203.51	3			1
IPI00775749	LSGLQELNIQK	11	0	1241.7		IPI00775749	P11682;Q197X2;Q7LZ77		yes	1.0582e-59	273.44	1	1
IPI00595847	LSHVSETYVLHLER	14	0	1681.88		IPI00595847			yes	1.098e-37	247.29	5.64		1	6	26	1	2	1	1	1	1					1	1				1		1
IPI00575271	LSKDPNIVIAK	11	1	1196.71		IPI00575271	Q8JG64		yes	0.0013471	159.83	9									1
IPI00595826;IPI00822310;IPI00819712	LSPDCEDQIR	10	0	1231.55		IPI00595826	Q02391		yes	0.0035788	142.43	4				1
IPI00591299;IPI00786782;IPI00602226	LSQLLESTMQIR	12	0	1417.76		IPI00591299	P02845;Q6BCB8		no	0.00019888	176.18	6	2	2	1		1												2
IPI00584997	LSSITCPPQQLK	12	0	1370.72		IPI00584997	Q98UI9		yes	1.9625e-27	231.42	3.41	5	8	6	5	2	3	2	1
IPI00591488	LSVTCMAQGFNPPHLFVR	18	0	2073.03		IPI00591488	P01875		yes	7.6768e-05	181.71	7.46							7	6
IPI00581163	LTASAPGYLAITK	13	0	1304.73		IPI00581163			yes	0.0020628	136.96	9.5									1	1
IPI00585627	LTATEIPLVSLQQDSFTLEIR	21	0	2373.28		IPI00585627			yes	0.00030162	143.28	8.33								2	1
IPI00596201	LTDCSDTIASVR	12	0	1336.63		IPI00596201	Q25C36		yes	6.5206e-08	206.97	10									1	2	1
IPI00591843;IPI00820086	LTELLNSNVR	10	0	1157.64		IPI00591843	P87498		no	1.1542e-15	226.09	5.17	2		1	1	1												1
IPI00585021	LTEWTNPNTMEK	12	0	1462.68		IPI00585021	P01013		yes	1.1209e-42	257.92	10.5	1				2	5		1	9	28	6	3	2	1	1	2	1					2		1
IPI00585021	LTEWTNPNTMEKR	13	1	1618.78		IPI00585021	P01013		yes	5.3132e-07	189.57	9.67									1	2
IPI00583974	LTEWTSSNVMEER	13	0	1580.71		IPI00583974	P01012		yes	7.3574e-105	302.33	11.1	7	8	12	12	12	32	5	14	55	89	80	83	116	30	10	4	7	4	6	5	2	11	2	5
IPI00590301	LTFDSSFSPNTGK	13	0	1399.66		IPI00590301			yes	0.00055881	158.42	4				1
IPI00580166	LTFVDFLAYDVLDQQR	16	0	1941.98		IPI00580166	P20136		yes	0.0052302	119.32	16																1
IPI00590301	LTLSALLDGK	10	0	1029.61		IPI00590301			yes	7.7509e-05	182.76	4				1
IPI00603219;IPI00819358	LTNYPDPILLMK	12	0	1416.77		IPI00603219	Q5ZK93;Q7T1F2		yes	0.0038519	142.08	15															2
IPI00580765	LTPVAQELK	9	0	997.581		IPI00580765	P08250		yes	0.0030372	143.7	16																1
IPI00591843;IPI00820086	LTQALTGQLSIPIK	14	0	1481.88		IPI00591843	P87498		no	1.2242e-28	234.82	17																	1
IPI00600823	LTVEDPVTVEYITR	14	0	1633.86		IPI00600823	O13268		yes	8.2106e-05	174.9	3.25		1	1	2
IPI00589747;IPI00818180;IPI00818685;IPI00819546;IPI00820473	LVDKDNSPISNK	12	1	1328.69		IPI00818180	P20740		no	1.3423e-19	231.17	4.54		1	4	4	1		1	1	1
IPI00589747;IPI00818180;IPI00818685;IPI00819546;IPI00820473	LVDKDNSPISNKVIQLFVNNK	21	2	2384.31		IPI00818180	P20740		no	0.0016394	115.15	3.67			1	2
IPI00593199	LVHADFTPSSGSTYACK	17	0	1839.85		IPI00593199	P21611;Q6L754;Q6L755;Q6L756;Q9I890		yes	0.0011245	135.02	20																				1
IPI00775749	LVIESMGINIPSQEYR	16	0	1847.95		IPI00775749	P11682;Q197X2;Q7LZ77		yes	5.2768e-10	196.18	7.67		1		1													1
IPI00602351	LVNLLDLALEK	11	0	1239.74		IPI00602351	Q6JG52		yes	0.00035601	189.57	8								2
IPI00829402	LVNVAEDER	9	0	1043.52		IPI00829402	A1XF95		yes	0.0091211	133.13	9									1
IPI00580059;IPI00812933;IPI00811329	LVQAFQFTDK	10	0	1195.62		IPI00580059	P0CB50		yes	7.4257e-07	204.07	14.4	1		1	1	2									1	1		2	1	1		1	1	2	1
IPI00580429	LVQLLVK	7	0	811.553		IPI00580429			yes	0.00066078	166.34	1	1
IPI00579090;IPI00822777	LVQNCLWTLR	10	0	1301.69		IPI00579090	O42486		yes	9.9497e-05	186.78	6.44	1	1	1	2	1			1	1													1
IPI00584371;IPI00821507;IPI00601651	LVTDVQEAVR	10	0	1128.61		IPI00584371	O13035;Q5ZL62		yes	0.0030372	145.89	23																							1
IPI00573727;IPI00820954	LVTLEEFLR	9	0	1118.63		IPI00573727	Q5ZHR1		yes	0.0023824	146.81	9									1
IPI00583974	LYAEERYPILPEYLQCVK	18	1	2283.16		IPI00583974	P01012		yes	3.2798e-06	188.9	11.2	1	2	1			2	1	2	3	10	7	6	8	1	1		1		2	1	1	1
IPI00583974	LYAEERYPILPEYLQCVKELYR	22	2	2844.45		IPI00583974	P01012		yes	0.0054699	89.344	8						1				1
IPI00585021;IPI00819928	LYAEKSRPILPIYLK	15	2	1803.07		IPI00585021	P01013		yes	0.00027973	158.52	10										1
IPI00829402	LYLQAGVPGR	10	0	1072.6		IPI00829402	A1XF95		yes	0.0035673	143.03	8								1
IPI00583507	LYPELSQYMGLSLNEEEVQR	20	0	2397.15		IPI00583507	Q5ZHM8		yes	0.0069864	116.51	14														1
IPI00598551	LYQVEYAFK	9	0	1159.59		IPI00598551			yes	0.00016754	174.02	1.5	1	1
IPI00589747;IPI00812123;IPI00818180;IPI00818685;IPI00819546;IPI00820473	LYSWTSSFVR	10	0	1244.62		IPI00818180	P20740		no	7.5036e-05	190.02	5.41	2	2	3	8	3	3		2	2	1												1
IPI00573738	LYVDKTFSVLPEYLSCAR	18	1	2160.09		IPI00573738	P01014		yes	6.6169e-12	202.34	9.11								2	4	3
IPI00574195	MACSEGYLSIVIHDTCR	17	1	2010.9		IPI00574195	P19121		yes	0.00025713	173.06	9									1
IPI00592330	MAEDHLGVPILK	12	1	1321.71		IPI00592330	Q5F497		yes	0.0028393	132.91	9									1
IPI00595834	MASGAANVVGPK	12	1	1100.56		IPI00595834			yes	1.0626e-08	208.33	16.2															1	2	2
IPI00600353	MCTTDIAVTADGNMEVTSTYPK	22	1	2404.06		IPI00600353	Q8QFM7		yes	1.2655e-19	210.98	16.8																6	26
IPI00597482;IPI00681228	MDDPSEICLSEEISIPAIPHK	21	1	2380.13		IPI00597482	Q6L608		yes	5.7228e-05	167.05	2.56	6				1	2
IPI00597482;IPI00681228	MDDPSEICLSEEISIPAIPHKK	22	2	2508.22		IPI00597482	Q6L608		yes	0.0013778	100.77	2	3				1
IPI00578632;IPI00820116	MDKNELVQK	9	2	1103.56		IPI00578632	Q5ZKC9;Q9PS11;Q9PS14		yes	5.3489e-06	193.1	4				2
IPI00573738	MDSISVTNAK	10	1	1064.52		IPI00573738	P01014		yes	2.6804e-53	266.91	11.9	2	1				2		2	7	26	8			2	3	1	2	3	1		1	2	2	2
IPI00596673	MDSTANEVEAVK	12	1	1292.59		IPI00596673	P09102		yes	5.7955e-28	244	8.75								1	3
IPI00591488	MECGLEPVVQQDIAIR	16	1	1856.91		IPI00591488	P01875		yes	1.9602e-09	194.3	8.5								4	1	1
IPI00580429;IPI00579090;IPI00822777	MEEIVEGCTGALHILAR	17	1	1897.94		IPI00580429	O42486		no	0.0028246	126.09	4				1
IPI00594512;IPI00822376	MEERMSLKHQNK	12	3	1529.74		IPI00594512			yes	0.001829	156.58	10.2					1	1		1	1							1	1
IPI00581952;IPI00883137;IPI00818221	MELQEIQLK	9	1	1130.6		IPI00581952	Q5ZLJ7;Q90937		yes	0.0065852	136.57	22																						1
IPI00810881;IPI00822136	MEVVVGEADPR	11	1	1200.58		IPI00810881			yes	0.00042377	169.65	16.9																2	4	1
IPI00591843;IPI00820086	MFGQELLFGR	10	1	1196.6		IPI00591843	P87498		no	0.0037653	135.55	5	1	2	1		1												1
IPI00585021	MGSISAANAEFCFDVFNELK	20	1	2249.01		IPI00585021	P01013		yes	3.5418e-229	342.36	9.62								2	38	72
IPI00591299;IPI00786782;IPI00602226	MHHIGCQLCFSR	12	1	1544.68		IPI00591299	P02845;Q6BCB8		no	0.0086723	121.5	17																	1
IPI00588294	MICAGFLEGK	10	1	1124.54		IPI00588294			yes	0.0021515	153.08	3			1
IPI00775749	MIELLNQYR	9	1	1178.61		IPI00775749	P11682;Q197X2;Q7LZ77		yes	0.0022353	147.51	1	1
IPI00582445;IPI00883234;IPI00596535;IPI00576730;IPI00883105;IPI00587380;IPI00883225	MIQTVFTTTGLLYPYPK	17	1	1972.04		IPI00587380	P10039-2;P10039;Q90996;Q90995;P10039-3;P10039;Q90994;P10039-1;P10039;Q90824		no	1.2174e-22	222.42	2.71		2	5
IPI00585021;IPI00819928	MKILELPFASGDLSMLVLLPDEVSGLER	28	2	3071.63		IPI00585021	P01013		yes	0.00048399	77.19	9									1
IPI00573738	MKILELPYASGDLSMLVLLPDEVSGLER	28	2	3087.62		IPI00573738	P01014		yes	2.4993e-05	98.002	9.55									6	4	1
IPI00822785;IPI00592851	MLAEDELRDAVLLVFANK	18	2	2046.08		IPI00822785	Q5ZMA0		yes	0.0009794	170.09	1	1
IPI00588294	MLCAGYLEGK	10	1	1140.53		IPI00588294			yes	0.00011535	174.85	3.25			3	1
IPI00819356;IPI00604279	MLDGGHGAWDHLLGGFESESR	21	1	2270.02		IPI00819356	Q9YGP0		yes	9.866e-57	252.47	13.4							1	1	2			3	15	3						2		2
IPI00595826;IPI00822310;IPI00819712	MLMEDFSLSPEIILSCR	17	1	2039.97		IPI00595826	Q02391		yes	0.0066187	113.25	4				1
IPI00597109;IPI00883256	MLSDFLTEDVFK	12	1	1443.7		IPI00597109	D2KKL5;O57579;Q9PW08		yes	9.9386e-17	227.94	4.33				6	3
IPI00589747;IPI00812901;IPI00818180;IPI00818685;IPI00819546;IPI00820473	MLSGFVPVK	9	1	976.542		IPI00818180	P20740		no	3.1314e-05	184.49	5.16	3	4	8	26	5	5	3	1	2						2							2
IPI00589747;IPI00818180;IPI00818685;IPI00819546;IPI00820473	MLSGFVPVKSSLDQLIDDHTVMQVEYK	27	2	3078.54		IPI00818180	P20740		no	0.00058776	75.646	4				1
IPI00577274	MLTPPTGSVMDVLK	14	1	1487.77		IPI00577274	O42390		yes	0.00052295	151.26	8								2
IPI00598229	MMISTAVIEDAELSLAASNVGLVR	24	1	2489.29		IPI00598229	O42273		yes	3.4425e-78	266.23	11.5	1	1	2	1	2	4		14	33	27	24	13	6	18	6		3	3			1	9	2	2
IPI00600265	MMPTDQLNCPAEM	13	1	1536.61		IPI00600265	Q5G8Y9		yes	1.4062e-167	335.25	16.8															2	2	10	3
IPI00574195	MMSNLCSQQDVFSGK	15	1	1730.74		IPI00574195	P19121		yes	4.7601e-97	292.76	7.77	1						1	6	5
IPI00589584	MNEEYDVIVLGTGLTECILSGIMSVNGK	28	1	3041.48		IPI00589584	O93382		yes	0.00041527	73.655	1	1
IPI00574195	MPQVPTDLLLETGK	14	1	1540.82		IPI00574195	P19121		yes	2.1018e-11	200.21	8.25								3	1
IPI00574195	MPQVPTDLLLETGKK	15	2	1668.91		IPI00574195	P19121		yes	0.00058601	151.7	8.5								1	1
IPI00587219	MQQQLDEYQELLDIK	15	1	1892.92		IPI00587219	P13648		yes	1.1788e-08	188.13	3.67			1	2
IPI00580626;IPI00837495;IPI00592950;IPI00597391;IPI00819786	MSATFIGNSTAIQELFK	17	1	1856.93		IPI00592950	P09206;P09203;P32882		no	0.0041309	120.92	4				1
IPI00591843;IPI00820086	MSFKPVYSDVPIEK	14	2	1638.83		IPI00591843	P87498		no	0.00068648	160.22	8.67				1	1												1
IPI00775749	MSSAFQVDFSDYSK	14	1	1610.69		IPI00775749	P11682;Q197X2;Q7LZ77		yes	0.0039391	127.76	17																	1
IPI00603718	MSSTFIGNSTAIQELFK	17	1	1872.93		IPI00603718	P09652		yes	0.002036	129.38	4				1
IPI00595826;IPI00822310;IPI00819712	MTAIIFSDYR	10	1	1215.6		IPI00595826	Q02391		yes	7.0414e-05	190.02	4.5				2	2
IPI00591299;IPI00786782;IPI00602226	MTPPLTGDFR	10	1	1133.55		IPI00591299	P02845;Q6BCB8		no	0.003717	136.57	3			1
IPI00591843;IPI00820086	MTPVLLPEAVPDIMK	15	1	1652.89		IPI00591843	P87498		no	0.00070504	149.69	10.5				1													1
IPI00591299;IPI00786782;IPI00602226	MVVALTSPR	9	1	972.543		IPI00591299	P02845;Q6BCB8		no	0.0015925	150.4	10.6		1	1											1			2
IPI00580968	MVVDAVMMLDDLLQLK	16	1	1832.94		IPI00580968	Q5ZJK8		yes	3.7835e-08	190.1	1	4
IPI00681274;IPI00822809	MYCCLPASWK	10	1	1314.56		IPI00681274			yes	1.5617e-11	205.36	19.2									1	1	1	2						2	1		1	1	7	3
IPI00572503	MYSVPEGYDAK	11	1	1258.55		IPI00572503			yes	0.0028662	150.35	4.25				3	1
IPI00589747;IPI00818180;IPI00818685;IPI00819546;IPI00820473	NAFYCLETASEK	12	0	1431.63		IPI00818180	P20740		no	5.983e-11	214.26	4.25	2	3	3	11	2	4	1	1	1
IPI00818934;IPI00823141	NAGVQLAETLR	11	0	1170.64		IPI00818934			yes	0.00038346	170.52	17																	1
IPI00597482	NALHLMFDIIIPGK	14	0	1580.87		IPI00597482			yes	0.0053842	125.82	1	1
IPI00586802	NAPAIIFIDELDAIAPK	17	0	1809.99		IPI00586802			yes	1.7439e-05	184	12.5				2																1		1
IPI00683271	NAPYSGYSGAFHCLK	15	0	1670.75		IPI00683271	P02789;Q4ADG4;Q4ADJ6;Q4ADJ7		yes	1.7978e-07	184.98	7.41	3	1	3	3	4	3	8	6	3	2		3	1	1	1	1	1
IPI00683271	NAPYSGYSGAFHCLKDGK	18	1	1970.89		IPI00683271	P02789;Q4ADG4;Q4ADJ6;Q4ADJ7		yes	0.00051639	172.57	6.67						1	2
IPI00683271	NAPYSGYSGAFHCLKDGKGDVAFVK	25	2	2687.28		IPI00683271	P02789;Q4ADG4;Q4ADJ6;Q4ADJ7		yes	0.00083997	100.28	7						1	2	1
IPI00578016	NAVQEMEAEEEGAK	14	0	1533.66		IPI00578016	Q90839		yes	9.4645e-12	201.48	8.8								2	8
IPI00578016	NAVQEMEAEEEGAKK	15	1	1661.76		IPI00578016	Q90839		yes	0.00055852	152.16	9									1
IPI00589837	NDDNACHCSEDCLSR	15	0	1851.66		IPI00589837			yes	0.00029931	158.01	6						1
IPI00589360;IPI00822052	NDIIAYMR	8	0	994.491		IPI00589360			yes	0.0050102	182.53	17.2																1	6	3
IPI00584997	NDLILDGYK	9	0	1049.54		IPI00584997	Q98UI9		yes	5.0017e-06	193.38	3.16	3	9	7	2	3									1
IPI00602986;IPI00814241	NDYDQLQK	8	0	1022.47		IPI00602986			yes	0.0087561	143.12	24																								1
IPI00574195	NECFLSFK	8	0	1043.47		IPI00574195	P19121		yes	0.0075723	186.3	8								1
IPI00822110;IPI00579245;IPI00818995	NEFIPTNFEILPLEK	15	0	1802.95		IPI00822110			yes	0.00015331	166.86	12.5				2																1		1
IPI00578016	NEKEDPLNMDEMPFISLIPR	20	1	2387.15		IPI00578016	Q90839		yes	0.0054162	120.9	8.5								1	1
IPI00582445;IPI00883234;IPI00596535;IPI00587380	NEMEIPVDSTSFILR	15	0	1749.86		IPI00587380	P10039-2;P10039;Q90996;Q90995;P10039-3;P10039;Q90994;P10039-1;P10039;Q90824		no	0.0043383	124.42	3			1
IPI00847036	NFDPVCGTDNVLYGNECLLCVQNMER	26	0	3116.35		IPI00847036			yes	7.0165e-63	246.67	20.4																				3	2
IPI00596673	NFEEVAFDENK	11	0	1340.59		IPI00596673	P09102		yes	0.0014961	158.05	9									1
IPI00576308	NFGTDPEVTDLVR	13	0	1461.71		IPI00576308			yes	0.0021934	145.09	4				1
IPI00591843;IPI00820086	NFLGDVIPPGITIVAQAVR	19	0	1979.12		IPI00591843	P87498		no	0.0039825	132.59	17																	1
IPI00580509	NFLINETAR	9	0	1076.56		IPI00580509	P02659		yes	1.1181e-15	221.94	10.1	1	1	2	2	1	3			1	1				1	3	1	1	1			1	1
IPI00820677;IPI00578917	NFLVILTDGQSYDDVR	16	0	1853.92		IPI00820677	O42163		yes	0.00020857	157.35	8								1
IPI00584997	NGEVTDSFK	9	0	995.456		IPI00584997	Q98UI9		yes	0.0020703	149.82	3			1
IPI00584997	NGEVTDSFKEMALDWK	16	1	1868.86		IPI00584997	Q98UI9		yes	0.0011402	136.3	3			1
IPI00589837	NGVNVISGPIFDYDYDGLHDTPEK	24	0	2664.23		IPI00589837			yes	0.0010508	116.65	5.5					1	1
IPI00595847	NGYQIQLQYQHPDGSFSEFGTK	22	0	2543.17		IPI00595847			yes	4.5552e-12	194.94	4.23	2	1	6	10	2	2		1	2
IPI00578016	NHECIIDEDCETGK	14	0	1718.69		IPI00578016	Q90839		yes	2.9182e-48	257.8	8.36						1		5	4	1
IPI00589747;IPI00818180;IPI00818685;IPI00819546;IPI00820473	NHVLLYLGNILQK	13	0	1523.88		IPI00818180	P20740		no	2.2603e-34	247.3	4.53	2	2	8	24	4	3	2	2	1										1
IPI00589747;IPI00818180;IPI00818685;IPI00819546;IPI00820473	NHVLLYLGNILQKR	14	1	1679.98		IPI00818180	P20740		no	0.00023612	172.13	4				1
IPI00591843;IPI00820086	NIEDLAASK	9	0	959.492		IPI00591843	P87498		no	0.0020783	150.27	17																	1
IPI00591299;IPI00786782;IPI00602226	NIGELGVEK	9	0	957.513		IPI00591299	P02845;Q6BCB8		no	0.0023054	159.58	17																	1
IPI00597474;IPI00944390	NILIMAGDEASTIAEIIEECGGLEK	25	0	2675.3		IPI00597474	C6KIB2		yes	0.0018911	109.05	2		1
IPI00595847;IPI00821199	NKAELSFSVPK	11	1	1218.66		IPI00595847			yes	0.00045427	194.17	4.17	1	1	4	4	4	4
IPI00589382	NKLPFEDFDGDKFSTFPTLR	20	2	2373.16		IPI00589382			yes	0.0082799	112.67	8								1
IPI00589747;IPI00818180;IPI00818685;IPI00819546;IPI00820473	NKVQLQFSEK	10	1	1219.66		IPI00818180	P20740		no	2.9366e-05	195.17	4.14			1	5		1
IPI00602986	NKYETEINITK	11	1	1351.7		IPI00602986			yes	0.00023487	196.11	13	1															1						1
IPI00600859	NLCNIPCSALLSSDITASVNCAK	23	0	2507.18		IPI00600859	P00698;B8YJN9;B8YJP1;B8YJT7;B8YK79		yes	4.5232e-54	247	19.3		3	1	1	1	3		4	2					1	1		3	24	118	134	66	14	6	4
IPI00600859	NLCNIPCSALLSSDITASVNCAKK	24	1	2635.28		IPI00600859	P00698;B8YJN9;B8YJP1;B8YJT7;B8YK79		yes	3.8041e-12	181.54	19.7																		4	8	10	8
IPI00589360;IPI00822052	NLFWEPLR	8	0	1073.57		IPI00589360			yes	0.0026481	160.11	17																	2
IPI00587313;IPI00819348;IPI00681776	NLKPVCGTDGSTYSNECGICLYNR	24	1	2777.22		IPI00681776	P10184;Q6XLT0		no	1.118e-50	240.13	11	1	1	2	1	2	2	1	15	9	6	3	1	2	2	2	2	2	1	2	3	2	1	1
IPI00578012;IPI00821645;IPI00683271	NLQMDDFELLCTDGR	15	0	1825.8		IPI00683271	P02789;Q4ADG4;Q4ADJ6;Q4ADJ7		no	4.2721e-124	308.84	8.62	6	7	6	13	17	73	162	166	28	9	1		4	17	12	7	22	8	11	2	1	3	2	4
IPI00578012;IPI00821645;IPI00683271	NLQMDDFELLCTDGRR	16	1	1981.9		IPI00683271	P02789;Q4ADG4;Q4ADJ6;Q4ADJ7		no	5.5959e-14	205.96	8.29			1	1	2	10	9	9	2					3			4
IPI00822110;IPI00579245;IPI00818995	NLYVTFPIPDLQK	13	0	1546.84		IPI00822110			yes	0.00059347	158.01	12				1																1
IPI00589985;IPI00581988	NMITGTSQADCAVLIVAAGVGEFEAGISK	29	0	2908.43		IPI00589985	Q90835;Q5ZKM2		yes	4.7694e-112	273.33	2.74	10	9	6	9	2	2
IPI00818621;IPI00591231	NNPGVVVVGNDGK	13	0	1267.65		IPI00818621	Q5F3E6		yes	0.00042418	164.04	14														1
IPI00596586	NPDDITNEEYGEFYK	15	0	1832.77		IPI00596586	P11501		yes	1.3028e-06	180.48	22																						1
IPI00775749	NPSPADLAK	9	0	911.471		IPI00775749	P11682;Q197X2;Q7LZ77		yes	0.0090467	133.23	17																	1
IPI00584676	NPSVGCAGVGDFVELLGGTGLDPSK	25	0	2445.18		IPI00584676			yes	2.7037e-06	130.87	14														2
IPI00591299;IPI00786782;IPI00602226	NPVLQQVACLGYSSVVNR	18	0	2003.03		IPI00591299	P02845;Q6BCB8		no	0.00031528	177.63	5.8		2	1		1												1
IPI00590375	NQLTSNPENTVFDAK	15	0	1676.8		IPI00590375	Q90593		yes	2.8498e-13	201.06	8.14				1	1			2	2					1
IPI00589360;IPI00822052	NSCPPVAEEFGNPK	14	0	1544.69		IPI00589360			yes	7.8056e-33	239.87	17.5															1	2	4	2	3	1
IPI00775749	NSDIIQIK	8	0	929.518		IPI00775749	P11682;Q197X2;Q7LZ77		yes	0.0040053	189.7	9	1																1
IPI00775749	NSFLINIPLPFGGR	14	0	1543.85		IPI00775749	P11682;Q197X2;Q7LZ77		yes	1.977e-29	239.03	9	1																1
IPI00599064	NSGEGCVITR	10	0	1091.5		IPI00599064	Q5ZK58		yes	0.0036148	140.45	12												1
IPI00591299;IPI00786782;IPI00602226	NSIAGQWTQPVWMGELR	17	0	1971.96		IPI00591299	P02845;Q6BCB8		no	5.393e-31	231.58	11.7	1																2
IPI00581163	NSLINYIEQIHR	12	0	1498.79		IPI00581163			yes	0.0033452	136.02	9									1
IPI00775749;IPI00821713	NTALDFLTK	9	0	1021.54		IPI00775749	P11682;Q197X2;Q7LZ77		yes	0.0040673	141.2	1	1
IPI00584997	NTDDTFVVIGEIIQCGTSK	19	0	2096.01		IPI00584997	Q98UI9		yes	2.0963e-299	370.7	3.8	4	18	8	10	6	7	2	2	2
IPI00584997	NTDDTFVVIGEIIQCGTSKTMTCLK	25	1	2830.36		IPI00584997	Q98UI9		yes	1.4412e-09	140.2	2		3
IPI00600859	NTDGSTDYGILQINSR	16	0	1752.83		IPI00600859	P00698;B8YJN9;B8YJP1;B8YJT7;B8YK79		yes	7.2778e-171	328.3	18.4	6	7	6	5	5	5	3	6	4	2	1		1	6	7	7	13	68	239	227	59	18	15	5
IPI00600859	NTDGSTDYGILQINSRWWCNDGR	23	1	2727.21		IPI00600859	P00698;B8YJN9;B8YJP1;B8YJT7;B8YK79		yes	0.00058635	116.29	19.5																			2	2
IPI00589747;IPI00818180;IPI00818685;IPI00819546;IPI00820473	NTFEKVFTVNNENR	14	1	1710.83		IPI00818180	P20740		no	8.1299e-06	180.24	3.67			1	2
IPI00682113;IPI00574064	NTGIICTIGPASR	13	0	1358.7		IPI00682113	P00548		yes	9.9973e-22	230.59	13				1																		1
IPI00582091;IPI00818933	NVLIFDLGGGTFDVSILTIEDGIFEVK	27	0	2910.53		IPI00582091	P08106;B3VHV2;B6EAX2;C0L3J6;C3VQ56;D2XQ48;Q7SX63		yes	0.00064404	85.062	3			1
IPI00583974	NVLQPSSVDSQTAMVLVNAIVFK	23	0	2459.31		IPI00583974	P01012		yes	3.6842e-54	247.66	11.4	10	11	11	12	8	14	13	19	47	105	126	119	116	27	13	9	8	8	5	9	7	11	6	8
IPI00583974	NVLQPSSVDSQTAMVLVNAIVFKGLWEK	28	1	3072.63		IPI00583974	P01012		yes	5.0775e-05	94.671	11.9										2	1	3	4
IPI00584997	NVLVTLGR	8	0	870.529		IPI00584997	Q98UI9		yes	5.6936e-10	193.28	4.38	1	2		1	1	2			1
IPI00571581	NWTEPELPR	9	0	1140.56		IPI00571581	Q8JGM4		yes	0.00056369	169.44	6						2
IPI00822785	NWYIQATCATSGDGLYEGLDWLSNQLR	27	0	3130.45		IPI00822785			yes	2.4518e-13	145.55	1	1
IPI00595826;IPI00822310;IPI00819712	NYCQNVPYGNAQIIECLK	18	0	2183.01		IPI00595826	Q02391		yes	0.00051964	157.23	4.5				1	1
IPI00600823	NYTDEAIETDDLTIK	15	0	1739.81		IPI00600823	O13268		yes	1.0039e-05	176.89	2	1		1
IPI00594673;IPI00818310;IPI00819914;IPI00600069	NYTDEMVAVLPSQEECSVDEV	21	0	2413.03		IPI00594673	P21760		no	0.0010938	122.08	18																		2
IPI00582445;IPI00883234;IPI00596535;IPI00576730;IPI00883105;IPI00587380;IPI00883225	NYVAGFGDPK	10	0	1066.51		IPI00587380	P10039-2;P10039;Q90996;Q90995;P10039-3;P10039;Q90994;P10039-1;P10039;Q90824		no	0.0024027	150.27	3			1
IPI00572503	NYYPMVQTAYIEDDTTR	17	0	2078.93		IPI00572503			yes	0.00085147	142.91	4				1
IPI00597109;IPI00883256	PAAIAEGQGEYALEK	15	0	1545.77		IPI00597109	D2KKL5;O57579;Q9PW08		yes	0.00010941	168.89	4.5				1	1
IPI00591299;IPI00786782;IPI00602226	PALALITTIANVAMK	15	0	1525.89		IPI00591299	P02845;Q6BCB8		no	7.7499e-06	177.83	5.75		3															1
IPI00589747;IPI00818180;IPI00818685;IPI00819546	PAPVQIYDYYETEEYAVAEYMSLCR	25	0	3059.36		IPI00818180	P20740		no	1.6575e-14	183.09	4.16			3	12	2	2
IPI00574195	PASDVICQEYQDNR	14	0	1693.74		IPI00574195	P19121		yes	1.7992e-67	273.27	10.2								2	2								1
IPI00578012;IPI00821645;IPI00683271	PASYFAVAVAR	11	0	1150.61		IPI00683271	P02789;Q4ADG4;Q4ADJ6;Q4ADJ7		no	3.3015e-18	232.41	7.55	1	1	2	1	1	17	44	26	2	2			4	2			1					1
IPI00571581	PAVLAGAQLAALK	13	0	1221.74		IPI00571581	Q8JGM4		yes	2.0831e-05	179.19	5.92					4	6	3
IPI00597482	PCNCPNQYYK	10	0	1342.54		IPI00597482			yes	8.9437e-08	207.29	1	1
IPI00597129	PDCTAEDRPLCGSDNK	16	1	1833.76		IPI00597129	P01005;B6V1G0;Q6LDY9;Q75PY2		yes	3.1108e-08	190.37	13								1	1	1	1	1		1				1				1
IPI00595847	PEGVLIEK	8	0	883.501		IPI00595847			yes	0.0087561	143.12	4				1
IPI00822431;IPI00818650;IPI00593187;IPI00604087;IPI00584144;IPI00591038;IPI00821816;IPI00818242;IPI00819043;IPI00820338	PEPAKSAPAPK	11	1	1091.6		IPI00822431	P0C1H4;P0C1H3;Q9PSW9;P0C1H5;Q90860;Q90859		yes	0.0012089	136.02	20																				1
IPI00574804	PFAAFGTCSWR	11	0	1298.59		IPI00574804	Q6IV20		yes	7.8272e-06	204.07	21.2																				2	4	2	1
IPI00592949;IPI00820326	PFGVALLFGGVDEK	14	0	1447.77		IPI00592949	Q5ZJX9		yes	1.9456e-08	190.15	4				1
IPI00595847;IPI00821199	PFSVELTLPSSVIQGETFILK	21	0	2304.26		IPI00595847			yes	0.00043279	134.21	4				2
IPI00589360;IPI00822052	PGGGFVPNFQLFQK	14	0	1534.79		IPI00589360			yes	6.8736e-08	186.74	17.6																1	2	3	1
IPI00598229;IPI00819823	PHAEVVLR	8	0	919.524		IPI00598229	O42273		no	0.0061452	151.29	11.5											1	1
IPI00588294	PHFPGVYTK	9	0	1044.54		IPI00588294			yes	0.00954	132.57	3			1
IPI00578012;IPI00821645;IPI00683271	PIAAEVYEHTEGSTTSYYAVAVVK	24	0	2584.27		IPI00683271	P02789;Q4ADG4;Q4ADJ6;Q4ADJ7		no	1.8099e-18	199.01	7.09							21	2
IPI00585021;IPI00819928	PILPIYLK	8	0	955.611		IPI00585021	P01013		yes	0.00086856	164.53	10									1	2	1
IPI00589747;IPI00818180;IPI00818685;IPI00819546;IPI00820473	PIYKPGQSVMFR	12	1	1421.75		IPI00818180	P20740		no	6.5401e-05	187.97	4				2
IPI00595847;IPI00821199	PIYKPGQTVK	10	1	1129.65		IPI00595847			yes	0.0038751	133.23	4				1
IPI00582445;IPI00883234;IPI00596535;IPI00576730;IPI00883105;IPI00587380;IPI00883225	PLAEIEGIELTYGPK	15	0	1628.87		IPI00587380	P10039-2;P10039;Q90996;Q90995;P10039-3;P10039;Q90994;P10039-1;P10039;Q90824		no	0.0018108	131.26	3			2
IPI00574195	PLPSIILDEICQVEK	15	0	1752.93		IPI00574195	P19121		yes	0.0011736	135.02	9									1
IPI00581589;IPI00585586	PLSAPGSAHFGQGTGPIWLDDMK	23	0	2381.15		IPI00581589			yes	0.0013959	109.66	5					2
IPI00589747;IPI00818180;IPI00818685;IPI00819546;IPI00820473	PLTSGLGPDVYQFLR	15	0	1661.88		IPI00818180	P20740		no	3.8138e-73	273.27	4.37	3	4	9	6	5	3	4	3	1
IPI00595847	PMLMFAQPHK	10	0	1198.6		IPI00595847			yes	1.1062e-06	202.28	4.14		1		9	4
IPI00573738	PNATYSLEIADK	12	0	1320.66		IPI00573738	P01014		yes	0.0096007	119.74	11											1
IPI00583974	PNDVYSFSLASR	12	0	1354.65		IPI00583974	P01012		yes	3.7076e-07	203.51	10.2	1		1	1	2	3				9	3	5	3	3	1	2
IPI00571581	PSVQTFLQSLDSWLR	15	0	1775.92		IPI00571581	Q8JGM4		yes	0.00086154	138.77	7							2
IPI00598229;IPI00819823	PTVQAQSTR	9	0	986.515		IPI00598229	O42273		no	2.4586e-05	186.76	13.7										1	2	2								2
IPI00589747;IPI00818180;IPI00818685;IPI00819546;IPI00820473	PVQEMYPLIAVQDPQNNR	18	0	2111.05		IPI00818180	P20740		no	2.8496e-31	233.4	3.6	1	1	8	12	3
IPI00583974	PVQMMYQIGLFR	12	0	1481.75		IPI00583974	P01012		yes	1.1997e-84	285	11.2	4	2	2	5	3	9	2	8	13	56	80	118	74	5	4	3			1		1	2	1
IPI00593455;IPI00575514	PWAVYVPTDTR	11	0	1303.66		IPI00593455	P08641		yes	0.0015934	156.92	20																			1		1
IPI00595847	PYIFLDDR	8	0	1037.52		IPI00595847			yes	0.0023228	174.21	4.18	2	2	2	5	2	2		1	1
IPI00570697;IPI00818683	QADIVAALTLEVLK	14	0	1482.87		IPI00570697	Q802A0		yes	0.0056501	125.53	22																						1
IPI00589837	QAEVSGVPEHLASCVRPDLR	20	1	2219.11		IPI00589837			yes	0.0090053	110.56	6						1
IPI00595847;IPI00821199	QAIQVDFR	8	0	975.514		IPI00595847			yes	0.0007689	167.9	3.25	2		2	2	2
IPI00597482;IPI00681228	QCAMSHQVVFNWR	13	0	1661.76		IPI00597482	Q6L608		yes	8.0314e-11	208.27	2.25	3					1
IPI00822414;IPI00600875;IPI00822968	QCCQEEAQLETR	12	0	1550.65		IPI00822414	Q5ZM93		yes	4.598e-62	275.57	20																				2
IPI00597109	QDATSTINSIASNVVGQPLAWDFIR	25	0	2702.37		IPI00597109	D2KKL5;O57579		yes	0.0046693	72.564	4				1
IPI00577039	QDIAFAYQR	9	0	1110.55		IPI00577039	P17785		yes	4.2385e-70	280.03	13.7	1	1	3	1	1										2	1	1	1		1		2	1	3
IPI00595270	QEFLDIEDP	9	0	1104.5		IPI00595270	O42146		yes	0.0021201	152.63	16																1
IPI00587313;IPI00681776	QEIPEIDCDQYPTR	14	0	1762.78		IPI00681776	P10184;Q6XLT0		no	3.5598e-48	257.02	10.1	1							3	9	4	3	1	1	2	2
IPI00587313;IPI00681776	QEIPEIDCDQYPTRK	15	1	1890.88		IPI00681776	P10184;Q6XLT0		no	1.3637e-48	254.18	9.5								4	7	7	1			1
IPI00589360;IPI00822052	QEPGQNSEILPALK	14	0	1522.8		IPI00589360			yes	2.6917e-54	263.74	16.5								1						3	2	4	9	4	2		1
IPI00602986;IPI00814241	QESDQLVLNQHPASDK	16	0	1807.87		IPI00602986			yes	1.7112e-11	200.19	7.75	2				1																			1
IPI00655503;CON__P60712;IPI00572084;IPI00820892;IPI00837485	QEYDESGPSIVHR	13	0	1515.7		IPI00837485	P60712;P60706;Q5ZLX9;P53478;Q5ZMQ2		no	0.0021813	145.31	18.2			1												1					1			1	2
IPI00596061	QFCHSGYANGFALK	14	0	1598.73		IPI00596061	P41366		yes	5.6616e-14	208.68	17.8																	1	4
IPI00601768;IPI00818710	QFDPSDFQDETVTR	14	0	1683.74		IPI00601768	Q10751		yes	0.00061235	148.52	3			1
IPI00584997	QFGNFHKVEDPSEK	14	1	1660.78		IPI00584997	Q98UI9		yes	0.00044188	160.52	4	1	4		1											1
IPI00589837	QFVEGSAIPVPTHYYAIITSCLDFTQPADK	30	0	3367.64		IPI00589837			yes	9.1791e-11	125.82	6						3
IPI00584997	QGICDPSEECPETMVYNYSVK	21	0	2505.05		IPI00584997	Q98UI9		yes	1.1919e-104	287.57	3.48	5	21	21	11	11	11	1
IPI00577274	QHGPNVCAVQK	11	0	1236.6		IPI00577274	O42390		yes	0.0022271	152.54	8								1
IPI00586548;IPI00601120	QHNQIMELEDK	11	0	1383.65		IPI00586548	B1B565		no	0.00030757	174.4	8.33								2	1
IPI00589747;IPI00818180;IPI00818685;IPI00819546;IPI00820473	QKTDGCFQSTGILVNNAMK	19	1	2111.01		IPI00818180	P20740		no	9.1043e-37	237.89	3.94			4	10	1	1
IPI00581589;IPI00585586	QLDCGKPLSAPGSAHFGQGTGPIWLDDMK	29	1	3082.46		IPI00581589			yes	7.1961e-05	92.41	4.67				1	2
IPI00572165	QLEEAEEEAQR	11	0	1330.6		IPI00572165	P14105		yes	0.0088902	111.94	22																						1
IPI00581589;IPI00593580	QLGCGAALSAPGSAR	15	0	1414.7		IPI00581589			no	8.2483e-24	219.35	5.38				2	7	3			1
IPI00581589;IPI00684336	QLGCGDAVLAPIAAK	15	0	1482.79		IPI00581589	Q98TD1		yes	3.4781e-54	259.7	8.67								1	2
IPI00581589;IPI00585586	QLGCGEATSATGSAR	15	0	1464.66		IPI00581589			yes	2.2006e-34	237.48	5.5					3		1
IPI00573738;IPI00585021;IPI00819928	QLINSWVEK	9	0	1115.6		IPI00585021	P01014;P01013		no	3.1148e-07	189.7	9.71	4		1	1	1	3		3	11	9	6	2	2	1	3	2	1							1
IPI00573738	QLINSWVEKETNGQIK	16	1	1885.99		IPI00573738	P01014		yes	1.6982e-86	282.62	9.85									5	5	3
IPI00585021;IPI00819928	QLINSWVEKQTEGQIK	16	1	1900.01		IPI00585021	P01013		yes	4.6266e-53	253.15	9.4									3	2
IPI00574195	QLIYLSQK	8	0	991.57		IPI00574195	P19121		yes	0.0083227	144.38	9									1
IPI00818180;IPI00818685;IPI00819546;IPI00820473;IPI00821056	QLSEDMK	7	0	849.39		IPI00818180			yes	6.4231e-05	170.73	4.4				3	2
IPI00589747;IPI00818180;IPI00818685;IPI00819546;IPI00820473	QLSYKHPDGSYSTFGIR	17	1	1954.95		IPI00818180	P20740		no	0.0025548	127.18	4				2
IPI00595847	QLTPEIK	7	0	827.475		IPI00595847			yes	0.0082115	157.52	4				1
IPI00578012;IPI00821645;IPI00683271	QPVDNYKTCNWAR	13	1	1650.76		IPI00683271	P02789;Q4ADG4;Q4ADJ6;Q4ADJ7		no	3.1702e-07	191.53	8.14						1	1	2	2	1
IPI00596201	QQGPFQVIK	9	0	1043.58		IPI00596201	Q25C36		yes	0.0071582	135.79	9									1
IPI00591299;IPI00786782;IPI00602226	QQLTLVEVR	9	0	1084.62		IPI00591299	P02845;Q6BCB8		no	0.0020749	150.08	11					1												1
IPI00595847	QQNAYGGFASTQDTVVALQALAK	23	0	2380.2		IPI00595847			yes	4.7437e-127	294.22	4.21	1	5	14	54	15	10		2	1
IPI00595847	QQNAYGGFASTQDTVVALQALAKYAALTHNTK	32	1	3379.72		IPI00595847			yes	9.3721e-06	71.06	4				1
IPI00589747;IPI00818180;IPI00818685;IPI00819546;IPI00820473	QQNSYGGFASMQDTVVALQALAAYGAATYNSVTQNVIK	38	0	3978.94		IPI00818180	P20740		no	1.6592e-49	169.13	5		1	4	8	2	2																1
IPI00572503	QQVHQLLQEGR	11	0	1334.71		IPI00572503			yes	0.0065325	128.01	4				1
IPI00581589;IPI00585586	QQWGTVCDDSWDISDATVVCR	21	0	2497.06		IPI00581589			yes	0.00036128	137.69	5					1
IPI00574195	QSDINTCFGEEGANLIVQSR	20	0	2237.04		IPI00574195	P19121		yes	5.1132e-77	268.26	8.3								7	3
IPI00591299;IPI00786782;IPI00602226	QSDSGTLITDVSSR	14	0	1464.71		IPI00591299	P02845;Q6BCB8		no	8.6856e-29	236.28	4.15	2	3	3	1	2	1											1
IPI00775749;IPI00821713	QSFDLNLNAQYEK	13	0	1568.75		IPI00775749	P11682;Q197X2;Q7LZ77		yes	0.0010423	153.34	17																	1
IPI00578622;IPI00821633	QSTEHTGYLLAQVSSVK	17	0	1846.94		IPI00578622	Q90YI1;C7G541;C7G542;Q3MQ70;C7G540		yes	1.0748e-53	253.46	13.9					1									4	6	1
IPI00813945;IPI00883181;IPI00814509;IPI00813921;IPI00821752;IPI00594561	QSTLNFDSPLYVGGMPVK	18	0	1951.97		IPI00813945	Q90WZ2;Q90XG2;Q90Z44		yes	5.7992e-26	223.76	3			1
IPI00775749;IPI00819590	QTFVTLQEADFAGK	14	0	1553.77		IPI00775749	P11682;Q197X2;Q7LZ77		no	0.00068577	160.18	1	1
IPI00595847;IPI00821199	QTVTVTVPNTITGWK	15	0	1643.89		IPI00595847			yes	5.7481e-07	182.33	4.08	1	3	3	8	4	5
IPI00775749	QVDQMDVQLR	10	0	1230.6		IPI00775749	P11682;Q197X2;Q7LZ77		yes	0.006839	123.35	5					1
IPI00822431;IPI00818650;IPI00593187;IPI00604087;IPI00584144;IPI00591038;IPI00600992;IPI00821816;IPI00818242;IPI00819043;IPI00579572	QVHPDTGISSK	11	0	1167.59		IPI00822431	P0C1H4;P0C1H3;Q9PSW9;P0C1H5;Q90860		yes	0.0061533	128.81	17															1				1
IPI00595826;IPI00822310;IPI00819712	QVSSECQGEMLDYR	14	0	1700.71		IPI00595826	Q02391		yes	1.199e-15	212.9	4				2
IPI00597109;IPI00883256	QVTPLFEYYR	10	0	1314.66		IPI00597109	D2KKL5;O57579;Q9PW08		yes	0.0023952	150.35	4				1
IPI00587313;IPI00681776	QVVACTMIYDPVCATNGVTYASECTLCAHNLEQR	34	0	3930.75		IPI00681776	P10184;Q6XLT0		no	2.0544e-18	121.91	9									3
IPI00596201	QVYAWDDGYQIIYR	14	0	1788.85		IPI00596201	Q25C36		yes	0.00052707	155.86	10										1
IPI00591299;IPI00786782;IPI00602226	QVYQISPFNEPTGVAVMEAR	20	0	2235.1		IPI00591299	P02845;Q6BCB8		no	4.9637e-11	197.75	4	3	2	1		1												1
IPI00581589;IPI00593580	QWGTVCDDNWDK	12	0	1522.61		IPI00581589			no	0.0008005	168.22	5					3
IPI00581589;IPI00593580	QWGTVCDDNWDKAEANVVCR	20	1	2422.04		IPI00581589			no	0.00037587	163.91	5					4
IPI00584997	QWNCTDNPCK	10	0	1321.52		IPI00584997	Q98UI9		yes	0.004761	128.03	2		1
IPI00578016	RAASLGEMLR	10	1	1102.59		IPI00578016	Q90839		yes	0.0038067	134.68	9									1
IPI00580509	RDWLVIPDAAAAYIYEAVNK	20	1	2277.18		IPI00580509	P02659		yes	1.941e-13	202.34	20																				1
IPI00584997	RECVSLPDCTSCNPEEK	17	1	2079.87		IPI00584997	Q98UI9		yes	1.464e-22	222.16	2.73	2	6	3	2	2
IPI00589747;IPI00818180;IPI00818685;IPI00819546;IPI00820473	REETQNFLICMK	12	1	1567.75		IPI00818180	P20740		no	0.0033666	138.89	4				3
IPI00589747;IPI00818180;IPI00818685;IPI00819546;IPI00820473	REETQNFLICMKDDVISQDVAIDLPTNVVEGSPR	34	2	3887.9		IPI00818180	P20740		no	7.3058e-14	107.75	4				2
IPI00819356;IPI00604279	RFEDLEER	8	1	1092.52		IPI00819356	Q9YGP0		yes	2.3221e-54	258.27	15	1							2	1			1	2	7	4	3	1	2			1	2	2
IPI00578012;IPI00821645;IPI00683271	RFGVNGSEK	9	1	992.504		IPI00683271	P02789;Q4ADG4;Q4ADJ6;Q4ADJ7		no	0.0024069	146.69	6.5						1	1
IPI00775749	RGSVAEDISINR	12	1	1315.68		IPI00775749	P11682;Q197X2;Q7LZ77		yes	0.0036503	133.05	17																	1
IPI00600859;IPI00822937	RHGLDNYR	8	1	1029.51		IPI00600859	P00698;B8YJN9;B8YJP1;B8YJT7;B8YK79;Q6LEL2;Q90XC9		yes	0.00086582	164.53	20																				1
IPI00589747;IPI00813726;IPI00818180;IPI00818685;IPI00819546;IPI00820473;IPI00821056	RHILETIR	8	1	1036.61		IPI00818180	P20740;Q9PSS0		no	0.008587	143.61	3			1
IPI00574195	RHPEFSIQLIMR	12	1	1525.82		IPI00574195	P19121		yes	0.00013476	178.71	8.33								4	2
IPI00582452	RHVFGESDELIGQK	14	1	1613.82		IPI00582452	P00940		yes	4.1549e-29	238.13	4				1
IPI00589837	RIEDVHLLVER	11	1	1377.77		IPI00589837			yes	0.00035113	172.17	6						1
IPI00591488	RMECGLEPVVQQDIAIR	17	1	2013.01		IPI00591488	P01875		yes	6.6938e-08	192.65	8								2
IPI00591299;IPI00786782;IPI00602226	RNIPFAEYPTYK	12	1	1497.76		IPI00591299	P02845;Q6BCB8		no	0.0066001	125.74	17																	1
IPI00574195	RPCFTAMGVDTK	12	1	1381.65		IPI00574195	P19121		yes	3.3409e-05	192.38	8.4								3	2
IPI00683203;IPI00574703	RPSDIPSR	8	1	926.493		IPI00574703			no	0.0072999	147.34	17																	1
IPI00589747;IPI00812901;IPI00818180;IPI00818685;IPI00819546;IPI00820473	RSSSNMVIIDVK	12	1	1347.72		IPI00818180	P20740		no	0.00047918	172.17	3.67			2	4
IPI00601265;IPI00822987	RTQPTFGFTVNWK	13	1	1580.81		IPI00601265	P02701		yes	0.00047962	160.22	17.7																	1	2
IPI00595847;IPI00821199	RVIFSYLVTGK	11	1	1281.74		IPI00595847			yes	7.9172e-05	199.68	3.74	2	2	4	9	4	2
IPI00585021	RVKVYLPQMK	10	2	1260.74		IPI00585021	P01013		yes	0.0083821	120.99	10										1
IPI00571581	RVLSSEEELVEK	12	1	1416.75		IPI00571581	Q8JGM4		yes	4.4235e-06	199.03	5.25					3	1
IPI00578012;IPI00821645;IPI00683271	RVPSLMDSQLYLGFEYYSAIQSMR	24	1	2853.38		IPI00683271	P02789;Q4ADG4;Q4ADJ6;Q4ADJ7		no	1.6066e-27	214.24	7.52						23	63	68	20	2
IPI00819356;IPI00604279	RYDDLLSAFQAEMLNTSSLLDQLNR	25	1	2912.43		IPI00819356	Q9YGP0		yes	1.453e-18	195.03	14.5														1	1
IPI00584997	SAAPVPVPFCEGTCSTYSVYSFENNEMEHK	30	0	3436.47		IPI00584997	Q98UI9		yes	1.9657e-07	101.41	5.56	1	9	2	3	2	2	2	1											2	1
IPI00683271	SAGWNIPIGTLLHR	14	0	1533.84		IPI00683271	P02789;Q4ADG4;Q4ADJ6;Q4ADJ7		yes	4.9028e-43	254.18	8.63	1	3	4	4	11	16	36	23	5	3	2	2	1	4	3	5	6	4	1	1				1
IPI00570607;IPI00819130	SANSLESFIFETQDK	15	0	1714.81		IPI00570607	Q5ZLK7		yes	0.0020184	130.61	4				1
IPI00590040	SCDPQQDFAFSIDR	14	0	1684.72		IPI00590040	Q90890		yes	1.4702e-60	267.67	18.3																		2	1
IPI00594746;IPI00822569	SCEDFTK	7	0	885.354		IPI00594746	P02752;Q7SX70		yes	0.00017475	187.14	13.3													2	1
IPI00595847	SCEGCVYSSCLCAGEVK	17	0	1964.77		IPI00595847			yes	7.176e-110	293.25	3.7	1	2	6	6	3	2
IPI00578012;IPI00821645;IPI00683271	SCHTAVGR	8	0	886.408		IPI00683271	P02789;Q4ADG4;Q4ADJ6;Q4ADJ7		no	9.4767e-06	203.57	7.12						1	5	2
IPI00866802	SCLTVVSTSGYR	12	0	1328.64		IPI00866802			yes	7.3786e-05	186.87	14.4								3	1													1	2
IPI00575584	SCNCLLLK	8	0	1006.49		IPI00575584	P51913		yes	0.006388	150.4	4				1
IPI00584997	SCSTAGVCINWR	12	0	1409.62		IPI00584997	Q98UI9		yes	3.0525e-23	221.32	2.77	3	19	13	7	1				1
IPI00578012;IPI00821645;IPI00683271	SDFHLFGPPGK	11	0	1200.59		IPI00683271	P02789;Q4ADG4;Q4ADJ6;Q4ADJ7		no	1.2269e-11	218.47	7.68	4	4	4	5	6	35	115	136	14	5	4	3	4	4	2			2	1			1	2
IPI00578012;IPI00821645;IPI00683271	SDFHLFGPPGKK	12	1	1328.69		IPI00683271	P02789;Q4ADG4;Q4ADJ6;Q4ADJ7		no	0.0031521	150.46	8.57						3	7	2	2	2	2	2	1
IPI00578012;IPI00821645;IPI00683271	SDFHLFGPPGKKDPVLK	17	2	1881.01		IPI00683271	P02789;Q4ADG4;Q4ADJ6;Q4ADJ7		no	0.0044634	119.65	6.5						2	2
IPI00595270	SDGSCAWYR	9	0	1100.43		IPI00595270	O42146		yes	0.0031254	143.28	16																1
IPI00589382	SDSNCNGIWGVDPK	14	0	1547.67		IPI00589382			yes	0.0027156	130.1	8								1
IPI00574055	SEDYVDIVQR	10	0	1222.58		IPI00574055	P24802		yes	0.00021658	173.37	6						1
IPI00578016	SEHDPAHDLFLGDEI	15	0	1693.76		IPI00578016	Q90839		yes	9.3724e-24	218.75	8.5								1	1
IPI00596061	SEKSQGGGDDTAANNIQFR	19	1	1993.91		IPI00596061	P41366		yes	0.00094249	154.46	18																		1
IPI00574055	SELDEGDLFHGGK	13	0	1402.64		IPI00574055	P24802		yes	0.0020522	147.72	6.33						2	1
IPI00589747;IPI00818180;IPI00818685;IPI00819546;IPI00820473	SETELSAETIYNLHPIQDLQGYIFNGLNLEDDPQDPCVSSDDIFHK	46	0	5276.44		IPI00818180	P20740		no	7.4355e-14	68.917	4				1
IPI00582445;IPI00883234;IPI00596535;IPI00576730;IPI00883105;IPI00587380;IPI00883225	SETLSTQFTTGLDAPK	16	0	1694.84		IPI00587380	P10039-2;P10039;Q90996;Q90995;P10039-3;P10039;Q90994;P10039-1;P10039;Q90824		no	1.3076e-06	182.02	3			3
IPI00584997	SEVALCSVLSTYSR	14	0	1570.77		IPI00584997	Q98UI9		yes	6.7112e-75	279.86	2.94	7	48	15	8	6	8	3
IPI00581158	SEVDDAFLSDEDITSR	16	0	1797.79		IPI00581158	Q2MV09;Q90633		yes	4.3817e-32	231.26	5					1
IPI00682229	SFDWYLK	7	0	957.46		IPI00682229			yes	0.0030863	162.07	8								1
IPI00595847;IPI00821199	SFLSIVHVPEMMPCGK	16	0	1830.88		IPI00595847			yes	1.5895e-05	168.31	4.76			1	14	1	2	1	1	1
IPI00582445;IPI00883234;IPI00596535;IPI00576730;IPI00883105;IPI00587380;IPI00883225	SFSTFDKDNDSAITNCALSYK	21	1	2383.06		IPI00587380	P10039-2;P10039;Q90996;Q90995;P10039-3;P10039;Q90994;P10039-1;P10039;Q90824		no	1.3289e-14	202.18	2.4		3	2
IPI00586548;IPI00601120	SFYELSLQTSEIKEEEEQLR	20	1	2457.19		IPI00586548	B1B565		no	3.8231e-09	193.77	8.25								3	1
IPI00571581	SFYTYYLQTLSGVTR	15	0	1797.89		IPI00571581	Q8JGM4		yes	1.3039e-43	249.32	6.08					3	6	2	1
IPI00602351	SGDIEDYQDVPQVR	14	0	1619.74		IPI00602351	Q6JG52		yes	0.00052707	156.81	8.33								2	1
IPI00597482;IPI00681228	SGDITIFK	8	0	879.47		IPI00597482	Q6L608		yes	0.00075969	186.13	3.89	3		1		2	2	1
IPI00575584;IPI00586105	SGETEDTFIADLVVGLCTGQIK	22	0	2352.15		IPI00575584	P51913;P07322		yes	3.0496e-19	208.2	2.33	1	1		1
IPI00820456;IPI00595705	SGIQCPIQK	9	0	1029.53		IPI00820456	Q5ZJS7		yes	0.0039297	141.48	18																		1
IPI00595847	SGMSPHHWYPVR	12	0	1452.67		IPI00595847			yes	1.6326e-05	195.27	3.95			4	13	1	1
IPI00603219;IPI00819358;IPI00821996	SGTACLTGEELGDLIQNLDVVESK	24	0	2547.24		IPI00603219	Q5ZK93;Q7T1F2		yes	2.6826e-45	235.75	15															1
IPI00580985	SGTIFDNFLITDDEK	15	0	1713.81		IPI00580985	Q6EE32		yes	1.7939e-13	201.48	9.33									2	1
IPI00597482;IPI00681228	SGYSHSETSLSAIIYLSTK	19	0	2043.02		IPI00597482	Q6L608		yes	0.0010532	153.24	1	1
IPI00597482;IPI00681228	SHCPCYLEDR	10	0	1335.53		IPI00597482	Q6L608		yes	0.00111	166.07	1	1
IPI00600127	SHINLDLK	8	0	938.519		IPI00600127			yes	0.00228	161.02	8.5								1	1
IPI00818934;IPI00823141	SHVEDMALALK	11	0	1212.62		IPI00818934			yes	0.0015292	157.66	17																	2
IPI00584997	SHVEKVELVCSEHK	14	1	1679.83		IPI00584997	Q98UI9		yes	3.603e-11	198.55	3.29		2	1	4
IPI00577739;IPI00583019	SICTTVLELLDK	12	0	1390.74		IPI00577739	Q5ZMD1;Q5ZM05		yes	0.0075481	123.8	4				1
IPI00576813	SIFLADINQER	11	0	1304.67		IPI00576813	Q5ZJT3		yes	0.0012715	185.08	14														1
IPI00598229;IPI00819823	SILDKVVDVDK	11	1	1229.69		IPI00598229	O42273		no	4.6237e-06	205.57	10.8									1	2				1
IPI00570770;IPI00582997	SILFVPNSAPR	11	0	1199.67		IPI00570770	P08110;B5AAV6;Q90WA6		yes	0.004484	132.78	6						1
IPI00584997	SILIEDTCAYFQVTSK	16	0	1873.91		IPI00584997	Q98UI9		yes	1.6143e-246	358.26	2.9	10	115	52	19	28	12
IPI00595847	SIQAAFNWLEFHQLPNGCFR	20	0	2434.16		IPI00595847			yes	0.0011171	146.3	4				3
IPI00595834	SIQDGTIVLMGTYDDGATK	19	0	1983.95		IPI00595834			yes	5.708e-08	191.93	16															1	5	1
IPI00818415;IPI00583337	SIYGDRFPDENFK	13	1	1586.74		IPI00818415	P24367		yes	0.0020271	138.89	16																1
IPI00578012;IPI00821645;IPI00683271	SKFMMFESQNK	11	1	1375.63		IPI00683271	P02789;Q4ADG4;Q4ADJ6;Q4ADJ7		no	2.7573e-05	201.6	9.14				1	3	18	16	16	2					1	1	5	2					3	2
IPI00584997	SLDEPDPLCK	10	0	1172.54		IPI00584997	Q98UI9		yes	7.7921e-10	207.68	3.76	5	6	2	3	4	2		1	1	1
IPI00570697;IPI00818683	SLLDSDHHPSEIAESHR	17	0	1928.9		IPI00570697	Q802A0		yes	0.0072287	111.83	22																						1
IPI00599180	SLLHAPSSLPR	11	0	1176.66		IPI00599180			yes	0.0064112	128.27	14														1
IPI00813945;IPI00883181;IPI00814509;IPI00813921;IPI00597520;IPI00823289	SLNSLVLYGNK	11	0	1206.66		IPI00813945	Q90WZ2;Q90XG2;Q90Z44;D2XV92;Q90Z45		yes	7.6044e-06	204.17	3.75			2	1	1
IPI00822443;IPI00598731;IPI00821360	SLQFVDWCPTGFK	13	0	1583.74		IPI00822443	P08070		yes	0.0022068	141.58	4				1
IPI00585604	SLSEPDVTCNIK	12	0	1361.65		IPI00585604			yes	0.0075481	123.8	1	1
IPI00584997	SLSICSLK	8	0	906.484		IPI00584997	Q98UI9		yes	0.00024335	198.07	3.12		3	2	2	1
IPI00818934;IPI00823141	SLTGSSSWQPAVK	13	0	1346.68		IPI00818934			yes	0.0010423	153.34	17																	1
IPI00601768;IPI00818710	SLYETPTFEEDLER	14	0	1727.79		IPI00601768	Q10751		yes	9.0184e-55	265.72	3.5			2	2
IPI00583507	SLYPSLEDLK	10	0	1163.61		IPI00583507	Q5ZHM8		yes	0.0046919	128.38	14														1
IPI00571581	SLYSPSDPLELLGADTAER	19	0	2033		IPI00571581	Q8JGM4		yes	6.6586e-55	255.16	5.43			1	2	4	5	1	1
IPI00584997	SMKEQYIVHK	10	1	1261.65		IPI00584997	Q98UI9		yes	0.0021371	153.24	1.5	2	2
IPI00591843;IPI00820086	SNIEEVLLALK	11	0	1227.71		IPI00591843	P87498		no	1.1411e-35	254.19	5.31	2	3	2	1	1	2											2
IPI00822110;IPI00579245;IPI00818995	SNPGHYLGHLIGHEGPGSLLSELK	24	0	2511.29		IPI00822110			yes	8.4404e-09	138.75	13				1																		1
IPI00599180;IPI00819090	SNSLQELEVPFFLPLR	16	0	1888.01		IPI00599180			yes	6.4481e-06	176.4	14														3
IPI00580810	SNVQFLFR	8	0	1009.53		IPI00580810			yes	0.0007351	169.12	18																		2
IPI00576308	SPDDAVFQQLALSYSK	16	0	1767.87		IPI00576308			yes	1.3604e-08	191.06	3.75			1	3
IPI00600265	SPDMHPDTVEHLK	13	0	1504.7		IPI00600265	Q5G8Y9		yes	1.7523e-09	205.13	16.9															1	4	6	5
IPI00587452	SPFEEHIK	8	0	985.487		IPI00587452			yes	1.4026e-05	202.17	16																3
IPI00812585	SPGSAPVTLIYSNDK	15	0	1547.78		IPI00812585			yes	0.0005812	151.78	16															1	2	1
IPI00683203	SPGSAPVTVIYSNDK	15	0	1533.77		IPI00683203			yes	4.7676e-19	212.59	15.6															2	3
IPI00574703	SPGSAPVTVIYYNDK	15	0	1609.8		IPI00574703			yes	1.1724e-15	206.18	16															2	4	2
IPI00593541	SPQSVVFR	8	0	918.492		IPI00593541	Q1XIH7		yes	0.0074132	179.21	15															1
IPI00591299;IPI00602226	SPQVEEYNGVWPR	13	0	1559.74		IPI00591299	P02845;Q6BCB8		no	1.8186e-18	225.97	5.5	1		2	1	1												1
IPI00597128	SPTMAGGLFSVSK	13	0	1280.64		IPI00597128			yes	1.5318e-11	212.09	8.33								2	1
IPI00589747;IPI00818180;IPI00818685;IPI00819546;IPI00820473	SPVCQSFTK	9	0	1052.5		IPI00818180	P20740		no	8.1481e-16	222.42	4.23	1	2	3	2	2		1	2
IPI00589747;IPI00818180;IPI00818685;IPI00819546;IPI00820473	SPVCQSFTKDLDTDGCLSHILSSK	24	1	2694.26		IPI00818180	P20740		no	0.0015543	111.57	4				1
IPI00584670	SPVVSFPTDLHK	12	0	1325.7		IPI00584670			yes	0.003362	141.93	9.33									2	1
IPI00585604	SPYEDFNIQIR	11	0	1380.67		IPI00585604			yes	0.0045609	141.1	1	1
IPI00589584;IPI00681909	SPYLYPLYGLGELPQGFAR	19	0	2140.1		IPI00589584	O93382		yes	0.0027182	142.45	4				1
IPI00574195	SQCIMEAEFDEKPADLPSLVEK	22	1	2535.19		IPI00574195	P19121		yes	6.8755e-10	186.98	8.12							1	5	2
IPI00589747;IPI00818180;IPI00818685;IPI00819546;IPI00820473	SQEDLTKASAIVQWIIR	17	1	1957.06		IPI00818180	P20740		no	0.0035963	123.02	4				1
IPI00596061	SQGGGDDTAANNIQFR	16	0	1649.74		IPI00596061	P41366		yes	7.0091e-59	259.68	17.2								1							2	4	8	4	1	1	1	2
IPI00590375	SQIFSTASDNQPTVTIK	17	0	1835.93		IPI00590375	Q90593		yes	0.00016686	176.23	9.4	1		1		1										1								1
IPI00775749	SQLNNNIYSQDINAYNDAEK	20	0	2313.05		IPI00775749	P11682;Q197X2;Q7LZ77		yes	0.0020119	133.78	17																	1
IPI00582445;IPI00587380;IPI00883225	SQPINSVATTVVGSPK	16	0	1583.85		IPI00587380	P10039-2;P10039;Q90996;P10039-1;P10039;Q90824		no	0.00054831	152	3			2
IPI00594673;IPI00818310;IPI00819914;IPI00600069	SREVSPTAMAIFR	13	1	1463.76		IPI00594673	P21760		no	0.0013961	151.55	17.5																	1	1
IPI00585021;IPI00819928	SRPILPIYLK	10	1	1198.74		IPI00585021	P01013		yes	0.0033951	143.96	10.3						1			3	16	1	2	2	1
IPI00585021;IPI00819928	SRPILPIYLKCVK	13	2	1585.94		IPI00585021	P01013		yes	0.0022956	142.91	9.5									1	1
IPI00584997	SSCEDCVCTDEQDAVTGTNR	20	0	2302.87		IPI00584997	Q98UI9		yes	6.8079e-133	303.96	4.04	7	19	7	5	4	5		4	2	3				1
IPI00583980	SSCVCIATVDK	11	0	1238.56		IPI00583980			yes	0.0043703	135.86	16																1
IPI00576782	SSGDLQSCEFHDEPEMAK	18	0	2065.84		IPI00576782	P01038		yes	1.7552e-19	218.12	19.9																			4	9	2
IPI00597853	SSIGTGYDLSASTFSPDGR	19	0	1916.88		IPI00597853	Q5ZLI2		yes	0.0039414	132.81	16																1
IPI00680973;IPI00583269;IPI00599848;IPI00602067	SSILYAGNDK	10	0	1066.53		IPI00680973	Q90773-1;Q90773;O93242;Q9DGI5;Q90773-2;Q90773;O57596		yes	0.0036472	138.66	11.5									1					1
IPI00589747;IPI00818180;IPI00818685;IPI00819546;IPI00820473	SSLDQLIDDHTVMQVEYK	18	0	2120.01		IPI00818180	P20740		no	2.4062e-47	248.25	4.02	2	5	15	54	4	9									1
IPI00819356;IPI00604279	SSPFSIWVNGER	12	0	1377.67		IPI00819356	Q9YGP0		yes	2.6881e-21	234.39	14.9													1	7	1	1						1
IPI00810881;IPI00822136	SSQLSNAIVDK	11	0	1160.6		IPI00810881			yes	6.9294e-22	237.68	18																		2
IPI00810881;IPI00822136	SSQLSNAIVDKFEQR	15	1	1720.87		IPI00810881			yes	0.00023284	161.48	17.5																	2	2
IPI00584676	SSQNVAMIFFR	11	0	1298.64		IPI00584676			yes	0.00047345	176.95	14														1
IPI00589747;IPI00812901;IPI00818180;IPI00818685;IPI00819546;IPI00820473	SSSNMVIIDVK	11	0	1191.62		IPI00818180	P20740		no	3.586e-09	212.82	5.9	5	6	9	21	5	9	1	4	2					2	2			1	3			1
IPI00584997	SSVFEACHSK	10	0	1150.51		IPI00584997	Q98UI9		yes	1.3475e-12	218.55	2.5	1	1	1	1
IPI00601265;IPI00822987	SSVNDIGDDWK	11	0	1234.55		IPI00601265	P02701		yes	2.1073e-35	241.4	17.5													1	1	1	2	5	12	1		1	1
IPI00601265;IPI00822987	SSVNDIGDDWKATR	14	1	1562.73		IPI00601265	P02701		yes	0.00072717	138.75	18																		2
IPI00820598;IPI00571613;IPI00810914	SSWVFIAAK	9	0	1007.54		IPI00820598			yes	0.0019841	161.79	16																2
IPI00582091;IPI00818933;IPI00603309	STAGDTHLGGEDFDNR	16	0	1690.72		IPI00582091	P08106;B3VHV2;B6EAX2;C0L3J6;C3VQ56;D2XQ48;Q7SX63;O73885		yes	0.0022284	130.1	15															1
IPI00600353	STGSSNMVLLYSR	13	0	1413.69		IPI00600353	Q8QFM7		yes	4.2798e-26	221.6	17.3															2	8	16	4			1	3
IPI00591422;IPI00571469;IPI00813408	STLNEIYFGK	10	0	1170.59		IPI00591422	P14315-1;P14315;P14315-2;P14315		yes	0.0021162	157.78	4				1
IPI00585747	STLTDSLVCK	10	0	1122.56		IPI00585747	Q90705;B4ZAD9		yes	0.0021175	157.96	4				1
IPI00829402	STQGVGNNWLR	11	0	1230.61		IPI00829402	A1XF95		yes	0.00096922	189.57	9									1
IPI00589382	STVGFPNLCAFPLLADLCER	20	0	2279.11		IPI00589382			yes	1.3515e-07	188.96	7.5							2	2
IPI00583507	SVDNGIFVQLVQANSPASLAGLR	23	0	2355.25		IPI00583507	Q5ZHM8		yes	4.1733e-09	178.43	14														2
IPI00591843;IPI00820086	SVHAAFIR	8	0	899.498		IPI00591843	P87498		no	0.0090605	142.64	2		1
IPI00585021;IPI00819928	SVNIHLLFK	9	0	1069.63		IPI00585021	P01013		yes	0.0010722	162.88	10.7									4	15	2	1	2		1	1
IPI00585021;IPI00819928	SVNIHLLFKELLSDITASK	19	1	2127.19		IPI00585021	P01013		yes	0.00019021	176.49	10									1	4	1
IPI00578632;IPI00820116	SVTEQGAELSNEER	14	0	1547.71		IPI00578632	Q5ZKC9;Q9PS11;Q9PS14		yes	6.2932e-61	270.21	11.8	1	1	2	2											2	2	1					1	1	1
IPI00602351;IPI00604086	SVTINADTTCGNDWVCEHRWRQIR	24	2	2973.37		IPI00602351	Q6JG52;Q98942		yes	0.0066771	77.391	8								1
IPI00594673;IPI00818310;IPI00819914;IPI00600069	SYAVIFATR	9	0	1026.55		IPI00594673	P21760		no	5.4879e-46	251.3	17.3																3	10	7		1
IPI00655503;CON__P60712;IPI00572084;IPI00820892;IPI00811966;IPI00582169;IPI00596848;IPI00821989;IPI00578082;IPI00579460;IPI00580021;IPI00837485	SYELPDGQVITIGNER	16	0	1789.88		IPI00837485	P60712;P60706;Q5ZLX9;P53478;C3VQ53;P68139;P68034;P08023;P63270;Q5ZMQ2		no	1.4604e-65	266.35	11.9	3	3	4	4	6	1		2	1				1	3	3	1	1	2	2	1	3	3	3	3
IPI00589747;IPI00818180;IPI00818685;IPI00819546;IPI00820473	SYVWNIFPK	9	0	1152.6		IPI00818180	P20740		no	3.0988e-39	253.26	4.17	1	4	3	7	3	3	3
IPI00584997	TACDLGFQPVVAISEDGCCPIFSCIPK	27	0	3040.38		IPI00584997	Q98UI9		yes	5.3711e-48	229.07	4.18	3	11	4	4	4	1		3	2	1	1
IPI00598113	TAEVTKEQLEEFEAQLR	17	1	2020.01		IPI00598113	A7UEB0;Q8JIG5		yes	9.4595e-68	264.92	11.6	2	2	2	2	1			1	6	5	4	7	4	4	1		1	3	1	3	2	1
IPI00585021;IPI00819928	TAFNAEDTR	9	0	1023.46		IPI00585021	P01013		yes	2.6814e-05	186.16	10.3					2	1		2	4	2	2	1	1	1	1							1
IPI00578012;IPI00821645;IPI00683271	TAGWVIPMGLIHNR	14	0	1563.83		IPI00683271	P02789;Q4ADG4;Q4ADJ6;Q4ADJ7		no	1.3514e-19	223.31	8.03						4	7	8	9	1			1
IPI00597109	TALTCSTETWILQR	14	0	1678.83		IPI00597109	D2KKL5;O57579		yes	0.0021546	131.17	4.5				1	1
IPI00587267	TATANVLLSPFSLATALSGLSLGAGER	27	0	2616.41		IPI00587267			yes	0.00061141	76.693	9									1
IPI00588868	TATFAISILQQLEIDLK	17	0	1903.07		IPI00588868	Q8JFP1;O13037		yes	9.7865e-48	249.41	1.36	11	2		1
IPI00584997	TATGAVEDSAAAFGNSWK	18	0	1781.82		IPI00584997	Q98UI9		yes	3.5776e-141	309.14	4.2	6	26	12	10	7	6	6	5	1													2
IPI00584997	TATGAVEDSAAAFGNSWKTR	20	1	2038.97		IPI00584997	Q98UI9		yes	0.0016346	137.79	2		3
IPI00574804	TCCVDTTSDFHTCQDK	16	0	1973.76		IPI00574804	Q6IV20		yes	1.191e-47	246.64	21.1																				4	4	3	1
IPI00597482;IPI00681228	TCGMCGNYDGYELNDFVSEGK	21	0	2414.95		IPI00597482	Q6L608		yes	9.3279e-179	323.47	2.25	6					2
IPI00584997	TCIDLPHK	8	0	982.491		IPI00584997	Q98UI9		yes	0.008587	143.61	2		1
IPI00597482;IPI00681228	TCLSLSNPTLECHPTDIPIEGCNCPK	26	0	3012.34		IPI00597482	Q6L608		yes	2.2305e-07	132.01	2.4	3	1					1
IPI00578012;IPI00821645;IPI00683271	TCNPSDILQMCSFLEGK	17	0	1998.88		IPI00683271	P02789;Q4ADG4;Q4ADJ6;Q4ADJ7		no	1.105e-156	317.26	9.57	8	12	13	17	14	62	88	97	27	11	6	4	9	12	8	3	10	9	22	15	6	8	5	7
IPI00597482	TCSIINSQVFSACHNK	16	0	1864.86		IPI00597482			yes	8.7484e-08	188.13	1.67	5				1
IPI00597482;IPI00681228	TCSNPEYSCSSHCTYGCFCPEGTVLDDISK	30	0	3530.38		IPI00597482	Q6L608		yes	2.237e-09	116.45	1	1
IPI00597482;IPI00681228	TCSSMGLILENWR	13	0	1565.73		IPI00597482	Q6L608		yes	9.1361e-10	206.36	4.43	2				1	4
IPI00597482;IPI00681228	TCVHLEQCPCTLNGETYAPGDTMK	24	0	2781.19		IPI00597482	Q6L608		yes	5.2683e-05	125.79	1	3
IPI00578012;IPI00821645;IPI00683271	TDERPASYFAVAVAR	15	1	1651.83		IPI00683271	P02789;Q4ADG4;Q4ADJ6;Q4ADJ7		no	1.3549e-11	196.5	7.9	4	3	5	6	8	26	197	89	16	5	2	1	3	21	4	2	2					2	2	2
IPI00589747;IPI00818180;IPI00818685;IPI00819546;IPI00820473	TDGCFQSTGILVNNAMK	17	0	1854.86		IPI00818180	P20740		no	2.6749e-146	312.25	4.24	3	4	12	17	7	10	4	1
IPI00574195	TDNPAECYANAQEQLNQHIK	20	0	2343.05		IPI00574195	P19121		yes	0.0013816	143.28	8								2
IPI00819050	TDSSAVAITNPGETK	15	0	1489.73		IPI00819050			yes	0.00048559	153.39	5					2
IPI00681344	TDTDPTTNCVNNCR	14	0	1666.67		IPI00681344			yes	1.1872e-06	184.34	18																		2
IPI00775749	TDTVANVQGAAVSHR	15	0	1524.76		IPI00775749	P11682;Q197X2;Q7LZ77		yes	0.00095681	136.93	17																	1
IPI00775749	TEALVNYSPTK	11	0	1221.62		IPI00775749	P11682;Q197X2;Q7LZ77		yes	1.1211e-21	236.35	1.67	2		1
IPI00589837	TEFLSNYLTNVEDIILLPGSLGR	23	0	2563.35		IPI00589837			yes	3.3043e-07	148.85	6						2
IPI00820677;IPI00578917	TEFSFTDYTTK	11	0	1338.6		IPI00820677	O42163		yes	0.0016012	156.83	8.5								1	1
IPI00597482;IPI00681228	TENFCSVGK	9	0	1040.46		IPI00597482	Q6L608		yes	0.00029659	172.23	1	2
IPI00572503	TFFVYFQDQ	9	0	1193.54		IPI00572503			yes	0.0030039	143.86	4				1
IPI00595847	TFLWSVTAER	10	0	1208.62		IPI00595847			yes	1.1145e-18	229.48	4.19	2	2	4	16	3	2		2	1
IPI00573738	TFSVLPEYLSCAR	13	0	1541.75		IPI00573738	P01014		yes	2.7062e-39	251.43	9.75	2	1		1		1	1	2	27	25	7			1	1					1		1		1
IPI00591299;IPI00786782;IPI00602226	TGGLQLVVYADTDSVRPR	18	1	1946.02		IPI00591299	P02845;Q6BCB8		no	0.0017185	138.77	12.7				1													2
IPI00591842	TGIITISNLR	10	0	1086.64		IPI00591842			yes	0.0063071	117.31	2		1
IPI00597109;IPI00883256	TGPILSFFER	10	0	1165.61		IPI00597109	D2KKL5;O57579;Q9PW08		yes	0.0035673	143.03	4				2
IPI00602986;IPI00814241	TGSQYDIQDAIDK	13	0	1452.67		IPI00602986			yes	2.7494e-71	278.41	10.7		1	1	1	1										1							1		1
IPI00578016	TGSTIFSETIITSIK	15	0	1596.86		IPI00578016	Q90839		yes	2.7475e-24	222.25	8.62								6	6	1
IPI00683271	TGTCNFDEYFSEGCAPGSPPNSR	23	0	2549.02		IPI00683271	P02789;Q4ADG4;Q4ADJ6;Q4ADJ7		yes	1.1311e-68	261.19	7.47	2	5	6	6	4	16	35	25	5	4		1	4	4	3							1		1
IPI00574195	TIADGFTAMVDK	12	0	1267.61		IPI00574195	P19121		yes	3.6172e-06	199.68	8.3								7	3
IPI00595847;IPI00821199	TIADSAVFSVSMCFR	15	0	1689.79		IPI00595847			yes	3.1614e-60	265.22	3.83			15	33	2	2
IPI00589747;IPI00818180;IPI00818685;IPI00819546;IPI00820473;IPI00821056	TIGYLVSGYQK	11	0	1227.65		IPI00818180	P20740		no	9.7057e-54	261.65	4.18	3	5	11	22	5	3	4	3	1
IPI00589747;IPI00818180;IPI00818685;IPI00819546;IPI00820473;IPI00821056	TIGYLVSGYQKQLSYK	16	1	1846.98		IPI00818180	P20740		no	0.0021988	130.24	4				1
IPI00572461;IPI00597432;IPI00588764	TINEVENQILTR	12	0	1428.76		IPI00572461	Q90734;Q9PS32;P05094-1;P05094;P05094-2;P05094;Q5ZIW4		yes	5.6653e-69	278.93	16				1																		2
IPI00573738	TINFDKLR	8	1	1005.56		IPI00573738	P01014		yes	0.0088015	143.01	9									2
IPI00585021	TINFEKLTEWTNPNTMEK	18	1	2195.06		IPI00585021	P01013		yes	0.00052816	154.46	9.67									1	2
IPI00775749	TISMDTVYGK	10	0	1113.54		IPI00775749	P11682;Q197X2;Q7LZ77		yes	0.0097476	119.75	17																	1
IPI00821431;IPI00819877;IPI00582323;IPI00820812;IPI00819364;IPI00581002;IPI00594278;IPI00821487	TITLEVEPSDTIENVK	16	0	1786.92		IPI00821431	Q91021;P62973;Q9PST8		yes	3.3718e-28	228.38	12.5	1	2	3	3	3	3		3	4	1				3	3	2	2	2	2	2		3	4	2
IPI00584997	TKELCYQECPSNMEYMECGNSCADTCADPER	31	1	3804.42		IPI00584997	Q98UI9		yes	0.0001826	65.248	5					2
IPI00583347	TLAVLLDNILQR	12	0	1367.81		IPI00583347			yes	5.2557e-07	202.16	5					2
IPI00597109	TLFGQYGGGSFSFSR	15	0	1609.75		IPI00597109	D2KKL5;O57579		yes	0.00023888	160.84	4.5				1	1
IPI00570607;IPI00819130	TLGGLEMELR	10	0	1117.58		IPI00570607	Q5ZLK7		yes	0.0037576	135.71	4.5				1	1
IPI00866802	TLILSLDPVTVEDQGWYWCGVK	22	0	2578.28		IPI00866802			yes	6.3719e-97	281.09	9									1
IPI00597105	TLLECGVRPGDGDFLFTGR	19	1	2109.03		IPI00597105			yes	0.009789	121.13	15															1
IPI00587313;IPI00681776	TLNLVSMAAC	10	0	1078.52		IPI00681776	P10184;Q6XLT0		no	1.9556e-41	257.96	11.5	2		1		2	2		8	12	8	1	1	1	4	5		5	5	2	1			1
IPI00819496;IPI00573261	TLQGSEVVNVLK	12	0	1285.72		IPI00819496	Q5ZJ70		yes	0.0019262	155.99	5					1
IPI00821431;IPI00819877;IPI00582323;IPI00820812;IPI00819364;IPI00581002;IPI00594278;IPI00821587;IPI00822212;IPI00822633;IPI00955559	TLSDYNIQK	9	0	1080.55		IPI00821431	Q91021;P62973;Q9PST8;Q91022		yes	1.7192e-44	257.93	11.5	2	2	2	2	1	1		1	2					1	1	2	1	1			1	2	2	1
IPI00582091	TLSSSTQASIEIDSLFEGIDFYTSITR	27	0	2980.46		IPI00582091	P08106;B3VHV2;B6EAX2;C0L3J6;C3VQ56;D2XQ48;Q7SX63		yes	1.1337e-17	168.84	1.75	2	1	1
IPI00587398	TLTGTVIDSGDGVTHVIPVAEGYVIGSCIK	30	0	3057.57		IPI00587398	Q90WD0		yes	3.3949e-05	87.511	4				2
IPI00591299;IPI00786782;IPI00602226	TMFPSAIISK	10	0	1093.58		IPI00591299	P02845;Q6BCB8		no	0.0021029	155.84	9.5		1															1
IPI00584997	TMTCLKNVLVTLGR	14	1	1604.87		IPI00584997	Q98UI9		yes	0.00014786	173.72	2.5		8	1			1
IPI00574195	TNCDLLHDHGEADFLK	16	0	1883.85		IPI00574195	P19121		yes	1.0475e-11	200.97	8.25								3	1
IPI00584997	TPAICPVFCDYYNPPDK	17	0	2055.91		IPI00584997	Q98UI9		yes	4.8609e-22	218.6	2.92	4	7	6	5	4
IPI00584997	TPAICPVFCDYYNPPDKHEWFYK	23	1	2946.31		IPI00584997	Q98UI9		yes	0.0020195	95.094	2.5		1	1
IPI00584997	TPAICPVFCDYYNPPDKHEWFYKPCGAPCLK	31	2	3829.72		IPI00584997	Q98UI9		yes	9.6662e-11	118.57	3		1	2	1
IPI00775749	TPDFIVPLTDLK	12	0	1357.75		IPI00775749	P11682;Q197X2;Q7LZ77		yes	0.0032146	137.89	3		1	1	1
IPI00597482	TPEFCPVYCEYYNSHR	16	0	2120.87		IPI00597482			yes	3.5999e-09	192.14	2.38	4	1	1		2
IPI00600859	TPGSRNLCNIPCSALLSSDITASVNCAK	28	1	3005.44		IPI00600859	P00698;B8YJN9;B8YJP1;B8YJT7;B8YK79		yes	4.1892e-22	175.28	19.8																			1	4
IPI00819356;IPI00604279	TPNLEDPSAPADTQVTVQLFDSEPLSLTVPGDISWDDPR	39	0	4222.02		IPI00819356	Q9YGP0		yes	0.0041085	45.47	13													1
IPI00819356;IPI00604279	TPPFGGFR	8	0	877.445		IPI00819356	Q9YGP0		yes	0.0027675	161.68	14														3
IPI00591299;IPI00786782;IPI00602226	TPVLAAFLHGISNNK	15	0	1580.87		IPI00591299	P02845;Q6BCB8		no	1.3549e-11	196.5	11.8			1		1												3
IPI00591299;IPI00786782;IPI00602226	TPVLAAFLHGISNNKK	16	1	1708.96		IPI00591299	P02845;Q6BCB8		no	1.966e-05	164.64	17																	1
IPI00595847	TQAGVAIYLDK	11	0	1177.63		IPI00595847			yes	7.6159e-83	292.06	4.21	1	1	5	18	3												1
IPI00587380;IPI00883225	TQAISAAATTEAEPEVDNLLVSDATPDGFR	30	0	3088.48		IPI00587380	P10039-1;P10039;Q90824		yes	9.7422e-25	158.65	2.5		2	2
IPI00584997	TQDMHCYVTECVSGCMCPDGLVLDGSGGCIPK	32	0	3602.47		IPI00584997	Q98UI9		yes	5.796e-14	126.42	2.84	1	16	7	2	4	1
IPI00595847	TQELLDILDEK	11	0	1315.69		IPI00595847			yes	1.0261e-162	334.89	5	2	2	5	38	4	3		2	2	2				2								1
IPI00595847	TQELLDILDEKAIR	14	1	1655.91		IPI00595847			yes	2.1018e-11	200.21	3.67			2	4
IPI00583974	TQINKVVR	8	1	956.577		IPI00583974	P01012		yes	0.00228	180.45	12.2											1	3	2
IPI00681274;IPI00822809	TQIWATSHGCK	11	0	1287.6		IPI00681274			yes	0.00030036	179.19	23																							2
IPI00572165;IPI00583714;IPI00576130;IPI00597479;IPI00822642	TQLEELEDELQATEDAK	17	0	1960.91		IPI00572165	P14105;Q789A4;Q02015;Q789A5;Q789A6		yes	0.001307	132.84	13				1																		1
IPI00601265;IPI00822987	TQPTFGFTVNWK	12	0	1424.71		IPI00601265	P02701		yes	1.6153e-28	231.17	17.9																	8	14	5
CON__Q7Z794	TQYELIAQR	9	0	1120.59		CON__Q7Z794	Q7Z794	ENSG00000189182	yes	0.0017146	163.64	4				1
IPI00578012;IPI00821645;IPI00683271	TSCHTGLGR	9	0	987.456		IPI00683271	P02789;Q4ADG4;Q4ADJ6;Q4ADJ7		no	7.5016e-05	175.38	8								2
IPI00600069	TSDDGELYYSEEAEK	15	0	1734.71		IPI00600069	P21760		yes	6.9781e-06	178.15	17.5																	1	1
IPI00594673;IPI00818310;IPI00819914	TSDDGEVYYSEEAEK	15	0	1720.7		IPI00594673			yes	1.1368e-96	291.57	17.2	1														1	4	42	29		2	1
IPI00594673;IPI00818310;IPI00819914	TSDDGEVYYSEEAEKTVEVLDTDYK	25	1	2884.27		IPI00594673			yes	1.5128e-11	152.04	17																	3
IPI00589747;IPI00818180;IPI00818685;IPI00819546;IPI00820473	TSDQCHSEGWIEPSYPDASLSVQR	24	0	2748.21		IPI00818180	P20740		no	2.7715e-31	219.06	4.81	3	4	7	12	4	4	4	3	1													1
IPI00586516;IPI00684903	TSEAIVDAALSALR	14	0	1415.76		IPI00586516	Q5F472		yes	1.8021e-12	204.49	19.2																			3	1
IPI00584997	TSGLCGNFNNIQTDDFR	17	0	1957.86		IPI00584997	Q98UI9		yes	1.8268e-156	315.13	4.65	7	17	10	11	12	7	4	6	3					1		1						1
IPI00589747;IPI00818180;IPI00818685;IPI00819546;IPI00820473	TSHSFLVEEYVLPK	14	0	1647.85		IPI00818180	P20740		no	6.673e-43	253.54	5.61	5	5	6	10	6	4	5	4	2	2	2		1	1								1
IPI00576279	TSIEDQDELSSLLQVPLVAGTVNR	24	0	2583.34		IPI00576279	Q5ZL92		yes	1.2946e-12	184.6	11.8				1	1										1								1
IPI00584841	TSLGKVTLYYQQGCTSALNCGR	22	1	2476.18		IPI00584841	Q8AV77		yes	5.3927e-06	166.91	19																		1		1
IPI00866802	TSLNPVFGPQQVYGLIDGSVSIK	23	0	2418.28		IPI00866802			yes	1.7587e-37	229.6	15.3								4	2												1	2	3
IPI00572503	TSTNLNTGQLLYTDDNGFQIQK	22	0	2470.2		IPI00572503			yes	3.3721e-05	133.95	5					1
IPI00655503;CON__P60712;IPI00572084;IPI00820892;IPI00811966;IPI00883255;IPI00837485	TTGIVMDSGDGVTHTVPIYEGYALPHAILR	30	0	3182.61		IPI00837485	P60712;P60706;Q5ZLX9;P53478;C3VQ53;Q0QWA1;Q5ZMQ2		no	2.019e-07	101.3	12.5				2	1	1									1					1		1		1
IPI00584997	TTIKICSCGSIYMNNFIVK	19	1	2248.11		IPI00584997	Q98UI9		yes	0.00093094	154.88	2		1
IPI00775749	TTLNLYGFGPSDIFELGLDGK	21	0	2256.13		IPI00775749	P11682;Q197X2;Q7LZ77		yes	0.00015786	150.7	11.7	1																2
IPI00584997	TTVVVHVTPSFQGK	14	0	1498.81		IPI00584997	Q98UI9		yes	1.1985e-28	234.92	3.13	4	10	5	5	3	2		1
IPI00584997	TTVVVHVTPSFQGKVCGLCGDFDGR	25	1	2735.32		IPI00584997	Q98UI9		yes	6.3917e-06	128.74	2.33		2	1
IPI00591299;IPI00786782;IPI00602226	TVDLNNCQEK	10	0	1219.55		IPI00591299	P02845;Q6BCB8		no	0.0078175	121.5	17																	1
IPI00818415;IPI00583337	TVENFVALATGEK	13	0	1377.71		IPI00818415	P24367		yes	6.7127e-19	227.93	15.6														1	3	1	2
IPI00594673;IPI00818310;IPI00819914;IPI00600069	TVEVLDTDYK	10	0	1181.58		IPI00594673	P21760		no	1.5652e-65	269.23	17.8																2	3	6	1		1
IPI00589837	TVGQLMDGLK	10	0	1060.56		IPI00589837			yes	1.6419e-08	210.27	5.57					3	4
IPI00775749	TVIVTIPAFEFSLR	14	0	1591.9		IPI00775749	P11682;Q197X2;Q7LZ77		yes	0.00049945	151.98	2		1
IPI00590040	TVLSYSETLCGPGLSK	16	0	1710.85		IPI00590040	Q90890		yes	8.7733e-06	174.39	18.5																		1	1
IPI00591299;IPI00786782;IPI00602226	TVQGYLIQILADQSLPPEVR	20	0	2239.22		IPI00591299	P02845;Q6BCB8		no	0.00037663	163.56	17																	1
IPI00587267	TVQVSMMSDPK	11	0	1221.57		IPI00587267			yes	0.0004241	169.65	9.5									1	1
IPI00576977;IPI00819077;IPI00572919;IPI00598581	TVTAMDVVYALK	12	0	1309.7		IPI00576977	P62801;P70081		yes	4.3659e-06	199.08	9.75				1	1										2
IPI00597264;IPI00573025	TVTISKPCGK	10	1	1089.59		IPI00597264	P32760		yes	0.0098205	119.68	18																		1
IPI00595847;IPI00821199	TVWVGLPR	8	0	926.534		IPI00595847			yes	0.00065833	174.27	4.15	2		2	4	3	1			1
IPI00581589	TWGEHNCNHGEDASVVCSGNNK	22	0	2471		IPI00581589			yes	0.0010855	102.89	5					1
IPI00595847;IPI00821199	TWLWDLYSVGPSGK	14	0	1607.8		IPI00595847			yes	1.7706e-25	233.32	4.75		2	4	10	2	6	1	3
IPI00590375	TWNDPSVQQDIK	12	0	1429.68		IPI00590375	Q90593		yes	5.5465e-11	215.72	9.67					1				1						1
IPI00681344	TYCYACIPALR	11	0	1386.64		IPI00681344			yes	0.00045386	185.61	19.1					1									1							1	2	3
IPI00589584;IPI00681909	TYDATTHFETTCDDIK	16	0	1916.81		IPI00589584	O93382		yes	0.0050119	119.88	4				1
IPI00597129	TYGNKCNFCNAVVESNGTLTLSHFGKC	27	2	3077.38		IPI00597129	P01005;B6V1G0;Q6LDY9;Q75PY2		yes	0.00065013	84.975	13													1
IPI00589837	TYLHTFESEI	10	0	1238.58		IPI00589837			yes	0.0027959	147.19	5.75					1	3
IPI00584997	TYPLNETIYSQTEGTK	16	0	1843.88		IPI00584997	Q98UI9		yes	0.00066321	150.34	2		2
IPI00593624	TYPNECVLCLSNSEENK	17	0	2055.89		IPI00593624	P85000		yes	1.5719e-37	239.75	23																							3
IPI00582635	TYQETSLAQEK	11	0	1296.62		IPI00582635			yes	0.001144	162.38	4.5				1	1
IPI00579090;IPI00822777	VAAGVLCELAQDK	13	0	1372.7		IPI00579090	O42486		yes	2.5452e-05	178.71	11.8	1				1										1	1						1
IPI00578012;IPI00821645;IPI00683271	VAAHAVVAR	9	0	892.524		IPI00683271	P02789;Q4ADG4;Q4ADJ6;Q4ADJ7		no	3.0893e-06	192.31	8.8				1	2	2	9	3	3	2	3	3	1									1
IPI00578012;IPI00821645;IPI00683271	VAAHAVVARDDNKVEDIWSFLSK	23	2	2569.33		IPI00683271	P02789;Q4ADG4;Q4ADJ6;Q4ADJ7		no	0.0068937	80.859	7							1
IPI00598229	VADLWLSVIPEAGLR	15	0	1637.91		IPI00598229	O42273		yes	2.8217e-30	230.14	11	2	4	3	2	1	4	4	5	6	8	10	7	6		1		2	1	6	5	1	1	1
IPI00819823	VADLWLSVVPEAGLR	15	0	1623.9		IPI00819823			yes	6.207e-49	255.16	12.3		1				3		1	3	6	6	9	4						4	4	1
IPI00591843;IPI00820086	VADPIEVGIAAEGLQEMFVR	20	0	2143.1		IPI00591843	P87498		no	2.5173e-07	186.72	6		2		1	1												1
IPI00595826;IPI00822310;IPI00819712	VAELSSDDFHLDR	13	0	1502.7		IPI00595826	Q02391		yes	0.0019603	137.89	4			1	2	1
IPI00591843;IPI00820086	VAGNVQAQITPSPR	14	0	1436.77		IPI00591843	P87498		no	8.9074e-22	226.73	5.38	2	1	1		2				1								1
IPI00775749	VALTDMTMR	9	0	1036.5		IPI00775749	P11682;Q197X2;Q7LZ77		yes	0.0044035	140.5	17																	1
IPI00866802	VAMFDNPK	8	0	920.443		IPI00866802			yes	0.0096513	141.78	9									1
IPI00819823	VAPLHAVPMPVR	12	0	1285.73		IPI00819823			yes	0.002499	152.97	13	1					2		1	7	7	8	3	4				2	2	4	6	2
IPI00685019;IPI00577021	VAPTITLFPPSK	12	0	1269.73		IPI00685019	P20763		yes	2.8034e-05	168.22	15.9															2	5	1
IPI00685019;IPI00577021	VAPTITLFPPSKEELNEATK	20	1	2184.17		IPI00685019	P20763		yes	0.0027287	130.01	15.5															4	1	1
IPI00583974	VASMASEK	8	0	821.395		IPI00583974	P01012		yes	0.00082011	166.05	12.7												1	2
IPI00583974	VASMASEKMK	10	1	1080.53		IPI00583974	P01012		yes	4.8721e-05	193.1	12										1	1	4	3
IPI00593450;IPI00818145;IPI00823069	VASQSLSPLQQNLLK	15	0	1624.91		IPI00593450			yes	0.0035753	126.1	4				1
IPI00584997	VCGLCGDFDGR	11	0	1254.51		IPI00584997	Q98UI9		yes	1.4744e-12	223.08	4.33	5	4	4	4	4	3			1					1	1
IPI00584997	VCLPFEESNCVPGTVDVTSDGCCK	24	0	2729.14		IPI00584997	Q98UI9		yes	3.453e-14	189.55	4.38	3	14	8	7	4	4	1	3	1					2	1
IPI00574804	VCPKPFAAFGTCSWR	15	1	1782.83		IPI00574804	Q6IV20		yes	0.00078728	147.24	20																				1
IPI00813945;IPI00883181;IPI00814509;IPI00813921	VDAFQDLHNLNLLSLYDNK	19	0	2231.12		IPI00813945	Q90WZ2;Q90XG2;Q90Z44		yes	0.0027182	142.45	3.67			1	2
IPI00775749	VDGLWNSEMK	10	0	1177.54		IPI00775749	P11682;Q197X2;Q7LZ77		yes	0.0010635	166.34	17																	1
IPI00866802	VDLTCSYPCK	10	0	1241.54		IPI00866802			yes	2.0263e-15	223.84	8.57								4	2	1
IPI00580810	VDSSGTFVQLHLNLAQTACR	20	0	2216.1		IPI00580810			yes	0.0076252	114.63	18																		1
IPI00571581	VEAGRPAVLAGAQLAALK	18	1	1734.02		IPI00571581	Q8JGM4		yes	4.8114e-26	224.67	5.86				2	4	4	2	2
IPI00578012;IPI00821645;IPI00683271	VEDIWSFLSK	10	0	1222.62		IPI00683271	P02789;Q4ADG4;Q4ADJ6;Q4ADJ7		no	2.0263e-15	223.84	7.21	1	2	1	3	2	5	15	13	4	3	2	1	1
IPI00578012;IPI00821645;IPI00683271	VEDIWSFLSKAQSDFGVDTK	20	1	2271.11		IPI00683271	P02789;Q4ADG4;Q4ADJ6;Q4ADJ7		no	0.00040122	158.17	7.5							2	2
IPI00595826;IPI00822310;IPI00819712	VEELEMTEDIR	11	0	1362.63		IPI00595826	Q02391		yes	0.00011744	198.25	4.33				2	1
IPI00591299;IPI00786782;IPI00602226	VEGLADVIMK	10	0	1073.58		IPI00591299	P02845;Q6BCB8		no	5.2479e-07	205.14	4.1	2	2	3	1	1												1
IPI00775749	VEGNVIFDPSSYVPK	15	0	1649.83		IPI00775749	P11682;Q197X2;Q7LZ77		yes	0.00078974	146.77	2.5	1			1
IPI00574658	VEGYCSWYR	9	0	1218.51		IPI00574658	P26652;Q7T190		yes	4.2838e-05	180.45	17																	3
IPI00593199	VEHETLKEPQVYK	13	1	1598.83		IPI00593199	P21611;Q6L754;Q6L755;Q6L756;Q9I890		yes	0.0022405	142.08	20.5																				1	1
IPI00590375;IPI00818704;IPI00582091;IPI00818933;IPI00603309	VEIIANDQGNR	11	0	1227.62		IPI00590375	Q90593;Q7ZSX8;P08106;B3VHV2;B6EAX2;C0L3J6;C3VQ56;D2XQ48;Q7SX63;O73885		no	1.6011e-05	202.03	18.2													1	1								1		1
IPI00775749	VELEVPQLCQFILR	14	0	1742.94		IPI00775749	P11682;Q197X2;Q7LZ77		yes	1.8883e-11	200.44	17																	1
IPI00584997	VELVCSEHK	9	0	1099.53		IPI00584997	Q98UI9		yes	7.4578e-05	175.44	2.75	1	1		2
IPI00584997	VELVCSEHKTLK	12	1	1441.76		IPI00584997	Q98UI9		yes	0.001176	163.12	2		2
IPI00597129	VEQGASVDK	9	0	931.461		IPI00597129	P01005;B6V1G0;Q6LDY9;Q75PY2		yes	0.0030372	143.7	12.5												1	1
IPI00597129	VEQGASVDKR	10	1	1087.56		IPI00597129	P01005;B6V1G0;Q6LDY9;Q75PY2		yes	2.1412e-10	215.06	13.8										2		2	2	3	2	1					1
IPI00596061	VESPQGLR	8	0	884.472		IPI00596061	P41366		yes	0.007352	147.19	18																		2
IPI00596061	VESPQGLRDDTALNNVR	17	1	1882.95		IPI00596061	P41366		yes	0.00033695	152.16	17.7																1	1	3	1
IPI00589985	VETGVLKPGMVVTFAPVNVTTEVK	24	1	2514.38		IPI00589985	Q90835;Q5ZKM2		yes	0.0016729	102.67	4				1
IPI00581527;IPI00823322;IPI00822159;IPI00595803;IPI00818173;IPI00823146	VFDKDGNGYISAAELR	16	1	1753.86		IPI00581527	O93410;P62149;P02597		yes	0.00078718	143.25	10.3				1	1																	1
IPI00576977;IPI00819077;IPI00572919;IPI00598581;IPI00820706	VFLENVIR	8	0	988.571		IPI00576977	P62801;P70081;Q6B834		yes	0.0001986	198.87	10.5	1	1	1		1										2				1					1
IPI00576977;IPI00819077;IPI00572919;IPI00598581	VFLENVIRDAVTYTEHAK	18	1	2104.1		IPI00576977	P62801;P70081		yes	0.0017393	138.19	24																								1
IPI00574951	VFLTFNELQETK	12	0	1467.76		IPI00574951	O42236		yes	9.9386e-17	227.94	15															1
IPI00597105	VFQLTGESGNWR	12	0	1392.68		IPI00597105			yes	8.3087e-05	182.71	14.5														1	1
IPI00597853	VFQVEYAMK	9	0	1113.55		IPI00597853	Q5ZLI2		yes	0.0087962	133.57	4				1
IPI00573473	VFSFDLELR	9	0	1124.59		IPI00573473	Q90WR3		yes	9.6193e-16	222.19	8.57								4	2	1
IPI00585747	VFSGLVSTGLK	11	0	1106.63		IPI00585747	Q90705;B4ZAD9		yes	0.0012033	161.63	4				1
IPI00589747;IPI00818180;IPI00818685;IPI00819546;IPI00820473	VFTVNNENR	9	0	1091.54		IPI00818180	P20740		no	2.8755e-10	208.37	6.05	3	1	3	3	3	3	1	2						1	1							1
IPI00681344	VFVHSSCGGNANNFR	15	0	1664.75		IPI00681344			yes	4.1765e-11	195.77	16.5					2									1	1	1		1		1	1	2	1
IPI00590686;IPI00585292;IPI00829374	VGATAAVYSAAILEYLTAEVLELAGNASK	29	0	2894.53		IPI00590686	P02272;Q5ZMD6		yes	3.1318e-26	177.93	3.33		2	1	2	1
IPI00591299;IPI00786782;IPI00602226	VGATGEIFVVNSPR	14	0	1444.77		IPI00591299	P02845;Q6BCB8		no	1.8491e-67	273.15	5.05	4	5	3	2	2												2				1
IPI00601265;IPI00822987	VGINIFTR	8	0	918.529		IPI00601265	P02701		yes	4.5615e-14	220.25	17.9									1				1	1	3	3	7	37	3		3	2		2
IPI00589382	VGLSAAIWK	9	0	943.549		IPI00589382			yes	0.0040673	141.2	7.5							1	1
IPI00829402	VGPHALLEMDVAASDPAR	18	0	1847.92		IPI00829402	A1XF95		yes	0.0036648	128.76	9									1
IPI00587452	VGSFDMYSGDVTQLETFLQEIK	22	0	2506.19		IPI00587452			yes	2.6433e-10	189.77	15.5															1	1
IPI00572461;IPI00597432;IPI00588764	VGWEQLLTTIAR	12	0	1385.77		IPI00572461	Q90734;Q9PS32;P05094-1;P05094;P05094-2;P05094;Q5ZIW4		yes	9.6892e-09	208.74	12				1																1
IPI00591843;IPI00820086	VHETAVMALK	10	0	1097.59		IPI00591843	P87498		no	0.0025583	148.52	17																	1
IPI00583974	VHHANENIFYCPIAIMSALAMVYLGAK	27	0	3032.51		IPI00583974	P01012		yes	1.5119e-66	246.16	11.8	4	1	3	1	1	6	4	4	14	58	46	38	47	6	2		1	1	9	9	3	3	4	1
IPI00583974	VHHANENIFYCPIAIMSALAMVYLGAKDSTR	31	1	3491.72		IPI00583974	P01012		yes	3.3512e-30	165.96	11.5										10	10	10	11
IPI00573738	VHHVNENILYCPLSILTALAMVYLGAR	27	0	3066.61		IPI00573738	P01014		yes	2.2399e-17	162.85	10.3									1	15	7
IPI00573738	VHHVNENILYCPLSILTALAMVYLGARGNTESQMK	35	1	3942		IPI00573738	P01014		yes	8.4834e-17	113.13	10										1
IPI00595847;IPI00821199	VIFSYLVTGK	10	0	1125.64		IPI00595847			yes	4.5895e-11	217.64	4.59	2	3	3	9	3	3	2	3	1
IPI00574055	VIGPDDEVENAEAR	14	0	1512.71		IPI00574055	P24802		yes	0.00069144	165.58	6						3
IPI00594653;IPI00822919;IPI00811613	VIHDNFGIVEGLMTTVHAITATQK	24	0	2594.35		IPI00594653	P00356		yes	3.3754e-19	201.61	6	2	2	3	2									1			1				1
IPI00595826;IPI00822310;IPI00819712	VIIQESALDYR	11	0	1305.69		IPI00595826	Q02391		yes	2.9483e-76	288.17	4.75				4	2	2
IPI00583507	VIQAQTAFSSNPANPAILSEASAPIPHDGGLYPR	34	0	3488.77		IPI00583507	Q5ZHM8		yes	2.6137e-14	109.71	14														2
IPI00589747;IPI00818180;IPI00818685;IPI00819546;IPI00820473	VIQLFVNNK	9	0	1073.62		IPI00818180	P20740		no	1.2496e-25	228.39	5.08	2	3	3	14	3	3	3	2	2													1
IPI00577274	VISTTTNSIQHIVETEESLETLR	23	0	2599.33		IPI00577274	O42390		yes	0.00049519	117.29	8								2
IPI00591488	VITPSFVDIFISK	13	0	1464.82		IPI00591488	P01875		yes	2.3703e-22	233.54	8.94						1	5	3	4	2												1
IPI00582445;IPI00883234;IPI00596535;IPI00576730;IPI00883105;IPI00587380;IPI00883225	VKEVILDPETTSYTLTELSPSTQYTVK	27	1	3041.57		IPI00587380	P10039-2;P10039;Q90996;Q90995;P10039-3;P10039;Q90994;P10039-1;P10039;Q90824		no	7.9619e-05	95.71	2.5		1	1
IPI00818415;IPI00583337	VLEGMDVVR	9	0	1016.53		IPI00818415	P24367		yes	0.0020724	153.08	16.3																2	1
IPI00818934;IPI00823141	VLGQEIAFVDIDNGIIQQAMK	21	0	2301.2		IPI00818934			yes	0.0011168	121.74	17																	2
IPI00573738	VLHFDSITGAGSTTDSQCGSSEYVHNLFK	29	0	3156.45		IPI00573738	P01014		yes	2.3592e-139	288.25	10		1		2	2	2		8	51	76	8			2	1		3	2	3			1		1
IPI00588868	VLITTDLLAR	10	0	1113.68		IPI00588868	Q8JFP1;O13037		yes	0.0097476	119.75	4				1
IPI00595847;IPI00821199	VLLVVSFGEQQFQQK	15	0	1748.95		IPI00595847			yes	1.1368e-96	291.57	4.1		2	8	38	4	5		1
IPI00813945;IPI00883181;IPI00814509;IPI00603794	VLQLMENK	8	0	973.527		IPI00813945	Q90WZ2;Q90XG2;Q90Z44;Q90XG3		yes	0.0023905	160.75	3			1
IPI00600127	VLSQIDAFAQIDYSLVSSPAVFK	23	0	2497.31		IPI00600127			yes	1.6491e-07	163.91	9									6
IPI00571581	VLSSEEELVEK	11	0	1260.64		IPI00571581	Q8JGM4		yes	0.00010491	198.72	4.25			1	1	2
IPI00818934;IPI00823141	VLVYLGYGSLVNK	13	0	1423.81		IPI00818934			yes	0.00028649	168.3	17																	1
IPI00597129	VMVLCNR	7	0	890.447		IPI00597129	P01005;B6V1G0;Q6LDY9;Q75PY2		yes	0.00019797	184.24	12.9									2		1	3	1	5	1			1
IPI00591843;IPI00820086	VNAHVPVNVVATIQMK	16	0	1718.95		IPI00591843	P87498		no	1.8811e-08	190.85	17																	1
IPI00681776	VNCSLYASGIGK	12	0	1267.62		IPI00681776			yes	5.8271e-05	188.91	9								1	1	1
IPI00585747	VNFTVDQIR	9	0	1090.58		IPI00585747	Q90705;B4ZAD9		yes	0.0074258	135.43	1	1
IPI00591488	VNHPDLLFPMEEK	13	0	1567.77		IPI00591488	P01875		yes	0.00037682	165.7	7.5							1	1
IPI00589747;IPI00818180	VNIQADQNGTFMIPLVVNEK	20	0	2229.15		IPI00818180	P20740		no	2.5927e-70	266.28	4.18			3	6		1	1
IPI00775749	VNLNVAGLASSITMNTNCDSK	21	0	2208.05		IPI00775749	P11682;Q197X2;Q7LZ77		yes	0.00043998	133.86	17																	1
IPI00590301	VNNSSLIGLGYTQTLKPGIK	20	1	2102.17		IPI00590301			yes	0.0018517	135.45	4				1
IPI00575584	VNQIGSVTESLQACK	15	0	1632.81		IPI00575584	P51913		yes	5.6946e-31	233.59	12.6			1	1	1				1						1						1	2
IPI00820086	VPFTLPLGPSSSSYETR	17	0	1836.93		IPI00820086			yes	0.0045507	119.32	5					1
IPI00591843;IPI00820086	VPGVTLYYQGLR	12	0	1364.75		IPI00591843	P87498		no	0.0012256	162.26	4				1
IPI00578012;IPI00821645;IPI00683271	VPSLMDSQLYLGFEYYSAIQSMR	23	0	2697.28		IPI00683271	P02789;Q4ADG4;Q4ADJ6;Q4ADJ7		no	5.0703e-108	285.5	7.81	1		1		1	19	59	69	25	1						1						2	1
IPI00596201	VQCVFDVSGTLPPEEASLVYFPK	23	0	2581.28		IPI00596201	Q25C36		yes	5.3042e-07	140.35	9.5									1	1
IPI00585021	VQHTNENILYSPLSIIVALAMVYMGAR	27	0	3002.57		IPI00585021	P01013		yes	3.8342e-18	173.43	9.98						2		2	15	21	12	1										1
IPI00584997	VQIAPMEGCGCPEGTYLNDEEECVTPDDCPCYYK	34	0	4055.6		IPI00584997	Q98UI9		yes	1.1887e-09	86.577	2.2		4	1
IPI00589747;IPI00818180;IPI00818685;IPI00819546;IPI00820473	VQLQFSEK	8	0	977.518		IPI00818180	P20740		no	0.0039441	150.4	3.5		1	3	3	1
IPI00589747;IPI00818180;IPI00818685;IPI00819546;IPI00820473	VQLSVCR	7	0	860.454		IPI00818180	P20740		no	7.3488e-05	175.75	5				1		1
IPI00584997	VQMKPVMQLSITVDHSYQNR	20	1	2373.19		IPI00584997	Q98UI9		yes	0.0098469	108.63	3			1
IPI00591843;IPI00820086	VQVVTGSAYTQPCQTCQQR	19	0	2210.02		IPI00591843	P87498		no	0.0019743	147.7	17																	1
IPI00589837	VRDIEQLTSLDFFR	14	1	1737.9		IPI00589837			yes	0.0021096	131.26	6						2
IPI00597482;IPI00681228	VSAQFQGR	8	0	891.456		IPI00597482	Q6L608		yes	1.6593e-07	208.86	4	2						2
IPI00775749;IPI00819590	VSENLQQLVLYIK	13	0	1545.88		IPI00775749	P11682;Q197X2;Q7LZ77		no	0.0020652	139.46	17																	1
IPI00594746;IPI00821285	VSESSCLCLQMNK	13	0	1554.68		IPI00594746	P02752;Q9PWK0		yes	8.0763e-114	304.7	15.4			1		2			1					3	19	4	1	2	2	10	4	1	1
IPI00594746;IPI00821285	VSESSCLCLQMNKK	14	1	1682.78		IPI00594746	P02752;Q9PWK0		yes	5.2747e-29	237.67	13													1
IPI00593455;IPI00575514	VSFAACSGRPWAVYVPTDTR	20	1	2239.08		IPI00593455	P08641		yes	0.00038172	161.24	19.8																			2	3	1
IPI00574195	VSFLGHFIYSVAR	13	0	1494.8		IPI00574195	P19121		yes	5.9378e-06	181.31	8.11							1	6	2
IPI00775749	VSLPAGIYIPSFGALTGSLK	20	0	1990.11		IPI00775749	P11682;Q197X2;Q7LZ77		yes	0.0011255	146.2	17																	1
IPI00591488	VSNMVNADGLEVSWWK	16	0	1833.87		IPI00591488	P01875		yes	6.6236e-86	281.93	7.55							5	6
IPI00594746;IPI00822569	VSNSYWNR	8	0	1024.47		IPI00594746	P02752;Q7SX70		yes	2.5172e-32	236.21	12.8	1				1			1	1	1		1	1	2	2	2	3	1
IPI00587313;IPI00819348;IPI00681776	VSPICTMEYVPHCGSDGVTYSNR	23	0	2628.14		IPI00681776	P10184;Q6XLT0		no	1.0591e-11	186.94	10.7	2				1	3	1	11	16	10	4	2	1	4	2	2	2	3	1			1	1
IPI00574195	VSQPDFVQPYQR	12	0	1462.72		IPI00574195	P19121		yes	0.00049977	171.92	8.5								2	2
IPI00574195	VSQPDFVQPYQRPASDVICQEYQDNR	26	1	3138.45		IPI00574195	P19121		yes	0.00034917	91.64	8								1
IPI00582445;IPI00883234;IPI00596535;IPI00576730;IPI00883105;IPI00587380;IPI00883225	VSQTDNSITLEWK	13	0	1519.75		IPI00587380	P10039-2;P10039;Q90996;Q90995;P10039-3;P10039;Q90994;P10039-1;P10039;Q90824		no	1.6194e-08	200.93	3.29		1	3	3
IPI00591299;IPI00786782;IPI00602226	VSTELVTGR	9	0	960.524		IPI00591299	P02845;Q6BCB8		no	6.7227e-05	176.6	6.75		1			2										1
IPI00883091	VSVELTNSLFK	11	0	1235.68		IPI00883091	Q6PVZ8		yes	7.1067e-53	267.29	14	2	1	1	1	2				1						2	1	1	1	1	1	2	1	2	2
IPI00775749	VSVPGLNPISAK	12	0	1180.68		IPI00775749	P11682;Q197X2;Q7LZ77		yes	0.0055556	128.01	17																	1
IPI00582445;IPI00883234;IPI00596535;IPI00576730;IPI00883105;IPI00587380;IPI00883225	VSYVPITGGTPNVVTVDGSK	20	0	1989.04		IPI00587380	P10039-2;P10039;Q90996;Q90995;P10039-3;P10039;Q90994;P10039-1;P10039;Q90824		no	0.00054054	152.94	3.25		1	1	2
IPI00588294	VTAVQGWIAQNLK	13	0	1426.79		IPI00588294			yes	1.5959e-12	212.9	3.43			4	3
IPI00583974	VTEQESKPVQMMYQIGLFR	19	1	2283.14		IPI00583974	P01012		yes	1.0459e-131	303.96	11.7	6	7	6	10	10	24	12	16	31	50	52	42	62	35	17	16	7	2	4	8	2	22	2	5
IPI00583974	VTEQESKPVQMMYQIGLFRVASMASEK	27	2	3086.52		IPI00583974	P01012		yes	9.3804e-05	111.6	10.8										2	1	1
IPI00590375	VTHAVVTVPAYFNDAQR	17	0	1886.96		IPI00590375	Q90593		yes	0.0039935	121.45	14														1
IPI00683104;IPI00822332;IPI00822816;IPI00580239;IPI00588663;IPI00651485	VTIAQGGVLPNIQAVLLPK	19	0	1930.16		IPI00683104	P35062;P02263;Q92069;P70082		yes	0.00081964	159.69	8.33					2										1
IPI00577274	VTLLAPVNEVFK	12	0	1328.77		IPI00577274	O42390		yes	0.0047825	129.82	8								2
IPI00584841	VTLYYQQGCTSALNCGR	17	0	1989.9		IPI00584841	Q8AV77		yes	1.298e-268	364.06	18.9	2		2		2	1								2	2	2	7	28	145	79	9	10	6	1
IPI00590301	VTQSNFAVGYK	11	0	1212.61		IPI00590301			yes	0.00037627	170.89	4				1
IPI00590085	VTSDLAGEEILMK	13	0	1404.72		IPI00590085			yes	7.2501e-07	187.85	6						3
IPI00680973;IPI00583269;IPI00599848;IPI00602067;IPI00682792;IPI00955245	VTVNYPPYISDAK	13	0	1465.75		IPI00680973	Q90773-1;Q90773;O93242;Q9DGI5;Q90773-2;Q90773;O57596		yes	4.4574e-06	182.71	10.1								3	4												1
IPI00681096	VVAEGVLQR	9	0	969.561		IPI00681096			yes	0.0014969	164.96	6						1
IPI00589747;IPI00818180;IPI00818685;IPI00819546;IPI00820473	VVALDFNFK	9	0	1051.57		IPI00818180	P20740		no	0.0015779	164.57	3.67			1	2
IPI00589747;IPI00818180;IPI00818685;IPI00819546;IPI00820473	VVALDFNFKPVQEMYPLIAVQDPQNNR	27	1	3144.61		IPI00818180	P20740		no	4.8528e-18	172.69	5.97	1	5	8	18	8	7	9	8	6													3
IPI00597109;IPI00883256;IPI00813916	VVATTQMQAPDAR	13	0	1386.69		IPI00597109	D2KKL5;O57579;Q9PW08		yes	2.9481e-39	251.03	4.14				6	1
IPI00598229;IPI00819823	VVDVDKLCLDVSK	13	1	1488.79		IPI00598229	O42273		no	1.6223e-25	236.11	10.8	2	1	2		2	2	1	3	3	11	5	3	4	11	1	1	2	3
IPI00600353	VVETNYDEYALVATQISK	18	0	2042.02		IPI00600353	Q8QFM7		yes	0	383.26	17.1														1	5	31	75	36	1	1	2	1
IPI00574055	VVFSAENYIYPDR	13	0	1571.76		IPI00574055	P24802		yes	1.221e-05	154.36	6						1
IPI00582452	VVLAYEPVWAIGTGK	15	0	1601.88		IPI00582452	P00940		yes	8.3894e-16	206.58	9.2			1	2											1					1
IPI00589747;IPI00818180;IPI00818685;IPI00819546;IPI00820473	VVLEYDTINTTIFEK	15	0	1783.92		IPI00818180	P20740		no	5.8504e-41	245.55	3.83			1	5
IPI00584997	VVPPQPYYEACVASR	15	0	1734.84		IPI00584997	Q98UI9		yes	2.6028e-15	204.48	3.65	5	8	4	7	4	3		2	1
IPI00810881	VVTEGNLSLGELVGR	15	0	1541.84		IPI00810881			yes	7.4413e-114	299.16	17.5																	5	6
IPI00589837	VWNYFQR	7	0	1011.49		IPI00589837			yes	6.4523e-05	185.99	5.4					3	2
IPI00573473	VWSYAGGQLR	10	0	1135.58		IPI00573473	Q90WR3		yes	0.0021175	157.96	8.5								1	1
IPI00573473	VWSYAGGQLRPGFPR	15	1	1689.87		IPI00573473	Q90WR3		yes	0.0073226	117.03	9									2
IPI00595847	VYDYYHPEEQALADYNVSCI	20	0	2448.06		IPI00595847			yes	0.00037569	163.99	4.71		2	3	6		3		2	1
IPI00820456;IPI00595705	VYGEMLHVDIPFPIPEPDGCK	21	0	2412.15		IPI00820456	Q5ZJS7		yes	0.0037083	102.78	18																		1
IPI00585021	VYLPQMK	7	0	877.473		IPI00585021	P01013		yes	0.0016229	148.28	9									1
IPI00819356;IPI00604279	VYSKICHSGSGLVGR	15	1	1618.83		IPI00819356	Q9YGP0		yes	4.8446e-05	172.76	14														1
IPI00584997	VYSSGGTYSTPCQNCTCK	18	0	2068.83		IPI00584997	Q98UI9		yes	0.0098997	111.83	2		1
IPI00574658	VYTGLCNWYEK	11	0	1431.65		IPI00574658	P26652;Q7T190		yes	1.1721e-52	256.91	17.8																	1	3
IPI00571581	VYVADLESTVHYTLR	15	0	1764.9		IPI00571581	Q8JGM4		yes	1.3829e-10	193.28	5.88					1	7
IPI00586802;IPI00585183;IPI00823321	WALSQSNPSALR	12	0	1328.68		IPI00586802	Q5ZMU9		yes	8.1682e-05	184.24	4				1
IPI00578012;IPI00821645;IPI00683271	WCTISSPEEK	10	0	1235.55		IPI00683271	P02789;Q4ADG4;Q4ADJ6;Q4ADJ7		no	0.0017759	133.13	9.88			1		1	3	2	5						1			2	1				1
IPI00578012;IPI00821645;IPI00683271	WCTISSPEEKK	11	1	1363.64		IPI00683271	P02789;Q4ADG4;Q4ADJ6;Q4ADJ7		no	0.0016858	155.84	9								1		1
IPI00829402	WEDLLSDEVNR	11	0	1374.64		IPI00829402	A1XF95		yes	0.0045609	141.1	8.5								1	1
IPI00599064	WKPPLVLDNR	10	1	1236.7		IPI00599064	Q5ZK58		yes	0.0063811	124.23	9									1
IPI00591299;IPI00786782;IPI00602226	WLLSAVSASGTTETLK	16	0	1662.88		IPI00591299	P02845;Q6BCB8		no	1.1325e-07	187.11	4	2	3	3	1	2												1
IPI00574951;IPI00683787;IPI00812918	WLSEPIFVDAHVIPDGTDPNDAK	23	0	2535.23		IPI00574951	O42236		yes	0.0038354	87.24	9									1
IPI00584997	WNWADTLLLDLEETYK	16	0	2008.98		IPI00584997	Q98UI9		yes	1.2098e-05	171.67	2.4	1	2	1	1
IPI00584997	WNWADTLLLDLEETYKEK	18	1	2266.12		IPI00584997	Q98UI9		yes	0.0040263	127.71	7.2		1				1	1	1					1
IPI00578012;IPI00821645;IPI00683271	WSVVSNGDVECTVVDETK	18	0	2022.92		IPI00683271	P02789;Q4ADG4;Q4ADJ6;Q4ADJ7		no	1.9729e-47	248.67	7.21	1		1	4	6	31	93	80	14	2
IPI00578012;IPI00821645;IPI00683271	WSVVSNGDVECTVVDETKDCIIK	23	1	2652.24		IPI00683271	P02789;Q4ADG4;Q4ADJ6;Q4ADJ7		no	3.0539e-33	227.22	7.24			1	2	1	23	31	47	6	1
IPI00578012;IPI00821645;IPI00683271	WSVVSNGDVECTVVDETKDCIIKIMK	26	2	3024.46		IPI00683271	P02789;Q4ADG4;Q4ADJ6;Q4ADJ7		no	2.0108e-06	128.74	7.33							2	1
IPI00600859	WWCNDGR	7	0	992.392		IPI00600859	P00698;B8YJN9;B8YJP1;B8YJT7;B8YK79		yes	0.0024939	160.69	20																				2
IPI00589837	WWGGQPIWITAAK	13	0	1512.79		IPI00589837			yes	1.3949e-95	295.07	6						2
IPI00600265	WYEIEKLPSNFEK	13	1	1681.84		IPI00600265	Q5G8Y9		yes	0.00044827	162.38	17																	1
IPI00600353;IPI00812831	WYSIGLASNSNWFK	14	0	1671.8		IPI00600353	Q8QFM7		yes	1.804e-54	264.72	16.7																2	4
IPI00595847	YAALTHNTK	9	0	1017.52		IPI00595847			yes	5.3104e-05	178.83	4				2
IPI00595847	YAALTHNTKGVAEVR	15	1	1628.86		IPI00595847			yes	0.00044019	154.36	3			1
IPI00775749	YAGIEEAMLR	10	0	1151.56		IPI00775749	P11682;Q197X2;Q7LZ77		yes	0.002096	154.84	6.33	2																1
IPI00682229	YAINIYLSDK	10	0	1198.62		IPI00682229			yes	0.0027359	147.51	8.5								1	1
IPI00775749	YANELLDR	8	0	992.493		IPI00775749	P11682;Q197X2;Q7LZ77		yes	0.0088015	143.01	1	1
IPI00587452	YANQLGFR	8	0	967.488		IPI00587452			yes	0.0064516	150.17	16																1
IPI00598113;IPI00812196	YATFTLFPGSHEDEFNVTEIMR	22	0	2603.2		IPI00598113	A7UEB0;Q8JIG5		yes	0.0024059	97.081	13													1
IPI00597482;IPI00681228	YAVICSQLLNLVSPTCSVPK	20	0	2248.16		IPI00597482	Q6L608		yes	8.7874e-08	189.87	4.62	3	2			3	5	2	1
IPI00584997	YCNPGISEPVK	11	0	1262.6		IPI00584997	Q98UI9		yes	1.7511e-09	208.63	3.12	2	4	4	3	2	1
IPI00584997	YCNPGISEPVKIENYQHCEPSELCK	25	1	3050.36		IPI00584997	Q98UI9		yes	1.1958e-11	157.85	3	1	5	2	2	1	1
IPI00578016	YCQFSTFEYK	10	0	1371.58		IPI00578016	Q90839		yes	0.003771	135.43	9									2
IPI00589837	YDAFLITNIIPMYPAFK	17	0	2016.04		IPI00589837			yes	3.1919e-12	202.63	5.75					1	3
IPI00578012;IPI00821645;IPI00683271	YDDESQCSK	9	0	1130.42		IPI00683271	P02789;Q4ADG4;Q4ADJ6;Q4ADJ7		no	1.3975e-51	266.58	7.67						1	4	3			1
IPI00578012;IPI00821645;IPI00683271	YDDESQCSKTDERPASYFAVAVAR	24	2	2764.24		IPI00683271	P02789;Q4ADG4;Q4ADJ6;Q4ADJ7		no	7.2297e-09	140.16	7						2	2	2
IPI00819356;IPI00604279	YDDLLSAFQAEMLNTSSLLDQLNR	24	0	2756.33		IPI00819356	Q9YGP0		yes	0.0015543	94.45	14														1
IPI00593654	YDPELLCFAHSK	12	0	1478.69		IPI00593654			yes	0.0039221	131.83	9									1
IPI00577371	YEEYENFSLEELTR	14	0	1820.81		IPI00577371			yes	3.1284e-19	222.79	8.6								2	3
IPI00578012;IPI00821645;IPI00683271	YFGYTGALR	9	0	1046.52		IPI00683271	P02789;Q4ADG4;Q4ADJ6;Q4ADJ7		no	1.7255e-05	188.76	9.79	1			1	1	3	7	3	3	1					1	3	3					1
IPI00595847;IPI00821199	YFTKTWLWDLYSVGPSGK	18	1	2147.07		IPI00595847			yes	0.0093114	113.59	4				1
IPI00591843;IPI00820086	YFVLNNAGSLIPTMAVSQLR	20	0	2193.16		IPI00591843	P87498		no	0.0023379	131.56	17																	1
IPI00597482;IPI00681228	YGATCAPTCQMLATGIECIPTK	22	0	2442.11		IPI00597482	Q6L608		yes	9.3261e-53	250.08	2.18	8				2	1
IPI00587267	YGFDSELNCK	10	0	1231.52		IPI00587267			yes	1.3979e-53	269.39	10.5										2	2
IPI00589837	YGPFNSEMMVNPLR	14	0	1653.76		IPI00589837			yes	0.00044773	168.76	5.5					3	3
IPI00820593;IPI00591552	YIDQEELNK	9	0	1150.55		IPI00820593	Q04619		yes	6.8295e-26	238.03	4				1
IPI00819356;IPI00604279;IPI00821516	YIDTEVENAINGVK	14	0	1563.78		IPI00819356	Q9YGP0;Q6PTX2		yes	2.8063e-159	326.11	13.9					1				1				2	5	6	3	1
IPI00597482;IPI00681228	YILPDQSTMTGGITCYCVNGR	21	0	2405.08		IPI00597482	Q6L608		yes	1.8946e-05	172.6	1	3
IPI00576782	YILQVEIGR	9	0	1089.62		IPI00576782	P01038		yes	1.0113e-07	201.58	20.1																			5	6	4	1
IPI00588294	YIQPICLPLAVQK	13	0	1541.86		IPI00588294			yes	0.0020219	148.28	3.5			2	2
IPI00597482;IPI00681228	YISCSDSLENK	11	0	1314.58		IPI00597482	Q6L608		yes	2.5677e-30	246.59	3.17	2	1	1			2
IPI00604251;IPI00822647;IPI00818644	YKSSISADR	9	1	1025.51		IPI00604251			yes	6.8956e-07	196.88	14	1					1		1	2	1			1			1		1				1	2	1
IPI00578632;IPI00820116	YLAEVAAGDDKK	12	1	1278.65		IPI00578632	Q5ZKC9;Q9PS11;Q9PS14		yes	0.0012199	162.36	13.7				1											1							1
IPI00571581	YLALIFEQSNSFVGR	15	0	1742.9		IPI00571581	Q8JGM4		yes	1.9622e-21	216.84	6						2
IPI00576308	YLHAAELGEALR	12	0	1341.7		IPI00576308			yes	0.0032491	136.96	4			1		1
IPI00775749	YLHLAAVNK	9	0	1027.58		IPI00775749	P11682;Q197X2;Q7LZ77		yes	4.1323e-05	180.7	2.4	1	2	1	1
IPI00591843;IPI00820086	YLLDLLPAAASHR	13	0	1438.79		IPI00591843	P87498		no	0.00092334	154.15	11					1												1
IPI00597109	YLQYTIDPTK	10	0	1240.63		IPI00597109	D2KKL5;O57579		yes	1.2375e-10	216.45	4.4				3	2
IPI00591852	YLSEVASGDNK	11	0	1181.56		IPI00591852	Q5ZLQ6;Q9PS15;Q9PS17		yes	0.0043703	135.86	3			1
IPI00592950;IPI00597391;IPI00819786	YLTVAAIFR	9	0	1052.6		IPI00592950	P09203;P32882		yes	0.0087901	133.58	4				1
IPI00580626;IPI00837495;IPI00591483	YLTVAAVFR	9	0	1038.59		IPI00580626	P09206;P09244		yes	0.0090467	133.23	4				1
IPI00820677;IPI00578917	YMSGGTATGDAISFTTR	17	0	1734.79		IPI00820677	O42163		yes	0.00040509	151.07	8.75								1	3
IPI00574195	YNDLKEETFK	10	1	1285.62		IPI00574195	P19121		yes	5.1804e-07	205.18	8.33								2	1
IPI00593872	YNEDLELEDAIHTAILTLK	19	0	2200.13		IPI00593872			yes	0.00061806	170.49	4				1
IPI00595847;IPI00814160	YNIPFPQVSK	10	0	1191.63		IPI00595847			yes	2.0263e-15	223.84	6.6	1	3	4	6	2		1	1	1	1				1	1	2	1
IPI00583974	YNLTSVLMAMGITDVFSSSANLSGISSAESLK	32	0	3292.62		IPI00583974	P01012		yes	2.7589e-39	188.69	13.8													1	4
IPI00573738	YNPTNAILFFGR	12	0	1411.72		IPI00573738	P01014		yes	1.3423e-19	231.17	11.1	3	2	1	3	8	4		9	30	26	5	2	1	6	3	3	4	2	2	3	2	4	3	3
IPI00573738	YNPTNAILFFGRYWSP	16	1	1944.95		IPI00573738	P01014		yes	0.0039857	122.97	10										1
IPI00847051	YNVDEMTSAALAELK	15	0	1653.79		IPI00847051			yes	1.6131e-96	290.71	22.9																					2	7	18	8
IPI00847051	YNVDEMTSAALAELKK	16	1	1781.89		IPI00847051			yes	2.1303e-23	220.21	22.9																				1		1	9	3
IPI00601768;IPI00818710	YNYDWWYLR	9	0	1377.61		IPI00601768	Q10751		yes	0.0074258	135.43	3			1
IPI00582169;IPI00596848;IPI00821989;IPI00578082;IPI00579460;IPI00580021;IPI00576059	YPIEHGIITNWDDMEK	16	0	1959.9		IPI00582169	P68139;P68034;P08023;P63270		yes	0.00029937	155.86	20																				1
IPI00655503;CON__P60712;IPI00572084;IPI00820892;IPI00594778;IPI00884841;IPI00822131;IPI00837485	YPIEHGIVTNWDDMEK	16	0	1945.89		IPI00837485	P60712;P60706;Q5ZLX9;P53478;A9YXX2;A9YXX3;B5M200;Q90736;Q5ZMQ2		no	0.0013995	134.61	2		1
IPI00585627	YPIIPYPVMMK	11	0	1350.71		IPI00585627			yes	0.0087342	124.92	9									1
IPI00583974	YPILPEYLQCVK	12	0	1521.79		IPI00583974	P01012		yes	5.6545e-37	250.72	12.5	3	6	4	6	10	6	4	7	12	9	9	17	18	24	15	5	13	14	7	5	3	3	4	3
IPI00583974	YPILPEYLQCVKELYR	16	1	2083.08		IPI00583974	P01012		yes	2.6552e-23	219.35	10.9		1				1		1	2	7	3	2	3							2
IPI00583974	YPILPEYLQCVKELYRGGLEPINFQTAADQAR	32	2	3751.9		IPI00583974	P01012		yes	2.4138e-14	126.96	11.5										1	1	1	1
IPI00595847;IPI00821199	YPSIQVACLHITCYEAK	17	0	2051.98		IPI00595847			yes	3.2433e-127	303.36	3.89		1	4	10	2	1
IPI00597264;IPI00573025	YQFQAWGECDLNTALK	16	0	1942.89		IPI00597264	P32760		yes	8.0734e-08	188.4	18.8																	7	1		6	3
IPI00597482	YQYDFTGTCNYIFATVCDESSPDFNIQFR	29	0	3557.52		IPI00597482			yes	3.6536e-07	113.23	1	1
IPI00574658	YQYLITGR	8	0	1012.53		IPI00574658	P26652;Q7T190		yes	0.0075595	146.58	17																	1
IPI00574480;IPI00651224;IPI00575899;IPI00684128;IPI00683452	YRPGTVALR	9	1	1031.59		IPI00574480	P84247;Q92068;P84229		no	0.0021281	153.08	2.33	1	1		1
IPI00584841	YSCCETDLCNEK	12	0	1577.58		IPI00584841	Q8AV77		yes	1.4357e-23	237.84	17.6	2				1				1						1	1	2	1	4	6	4	3	1	1
IPI00584841	YSCCETDLCNEKWDDDPTD	19	1	2421.87		IPI00584841	Q8AV77		yes	1.995e-31	230.86	18.5																	1	4	1	2
IPI00594746;IPI00821285	YTAAIQSVPLCQSFCDDWYEACK	23	0	2811.2		IPI00594746	P02752;Q9PWK0		yes	0.00041381	118.19	13.5													1	1
IPI00775749	YTDGVFSITSASDVQNGLLK	20	0	2114.05		IPI00775749	P11682;Q197X2;Q7LZ77		yes	0.0077373	114.29	17																	1
IPI00819590	YTGEELYLMATEK	13	0	1546.72		IPI00819590			yes	0.0020336	138.99	17																	1
IPI00775749	YTPLFTTTGSQK	12	0	1342.68		IPI00775749	P11682;Q197X2;Q7LZ77		yes	2.4401e-16	226.29	7	1			1		1											1
IPI00576782	YTTCTFVVYSIPWLNQIK	18	0	2232.13		IPI00576782	P01038		yes	0.00053873	153.7	19.8																			2	3	1
IPI00597482	YVASNELEFVNSWK	14	0	1684.81		IPI00597482			yes	0	452.01	3.11	9			2	6	2
IPI00574195	YVPPPFNPDMFSFDEK	16	0	1928.87		IPI00574195	P19121		yes	3.5999e-09	192.14	8.27							1	6	4
IPI00589360;IPI00822052	YVRPGGGFVPNFQLFQK	17	1	1953.03		IPI00589360			yes	0.00022908	154.1	17.9															1		3	1	3	1
IPI00591299;IPI00786782;IPI00602226	YVVPSCLGLPLEYGSYTTALAR	22	0	2429.23		IPI00591299	P02845;Q6BCB8		no	0.00027973	116.06	2		1
IPI00822110;IPI00579245	YWGEIISQQYNFDR	14	0	1817.84		IPI00822110			yes	6.3286e-09	191.06	4				2
IPI00573473	YYCLQGTQFYR	11	0	1497.67		IPI00573473	Q90WR3		yes	1.3794e-15	228.64	8.44	1							3	3	1				1
IPI00584997	YYNNTMGLCGTCTNQK	16	0	1923.79		IPI00584997	Q98UI9		yes	1.4852e-19	213.18	2.14		6	1
IPI00589985	YYVTIIDAPGHR	12	0	1403.72		IPI00589985	Q90835;Q5ZKM2		yes	0.0010593	164.97	10.9			1	1	1								1	1	1							1
